# Supplementary material for: A novel ferroptosis-related signature for predicting prognosis, immune characteristics, and treatment prediction in hepatocellular carcinoma
Source: PLoS One. 2025 Jun 4;20(6):e0322158. doi: 10.1371/journal.pone.0322158 (PMC12136417; doi:10.1371/journal.pone.0322158)
Supplement: S1 Table — (XLSX) [file pone.0322158.s008.xlsx]

## Sheet: 交集（铁死亡与上调基因）
S1 Table Intersection of ferroptosis and upregulated differential genes
DEGs gene	Ferroptosis gene	DEGs gene|Ferroptosis gene
SEMA3F	PTGS2	NOS2
HECW1	CHAC1	DPEP1
DBNDD1	SLC40A1	ACSL4
MTMR7	TF	NOX4
ARHGAP33	TFRC	TYRO3
SLC22A16	FTH1	MIOX
ZMYND10	GPX4	AQP8
ABCB5	NFE2L2	NDRG1
ARX	IREB2	BCAT2
CALCR	ATP5MC3	SMG9
HOXA11	CS	HSPB1
MEOX1	EMC2	EZH2
REXO5	ACSF2	CA9
ITGA3	NOX1	SLC38A1
CRLF1	CYBB	CDCA3
TMEM98	NOX3	KIF20A
YBX2	PGD	ABCC5
ABCC8	VDAC2	ADAM23
TMEM132A	PIK3CA	HELLS
CACNA1G	FLT3	COX4I2
DLX6	SCP2	MYCN
MAP3K9	TP53	TFAP2A
CCL26	LPCAT3	DUOX1
USH1C	NRAS	BRDT
LGALS14	KRAS	DUOX2
GTF2IRD1	HRAS	FANCD2
ARHGAP44	TFR2	CDKN2A
SCIN	SLC1A5	LCN2
MYH13	GLS2	SLC7A11
PRSS21	GOT1	AKR1C2
CEACAM7	CARS1	G6PD
SCN4A	ALOX5	SQSTM1
TKTL1	KEAP1	RPL8
PAX6	HMOX1	AQP5
E2F2	ATG5	ALOX15
ADAM22	ATG7	PRKAA2
CELSR3	NCOA4	TRIM46
MAPK8IP2	ALOX12	CDC25A
HHATL	ALOX12B	TERT
NCAPD2	ALOXE3	NT5DC2
GIPR	PHKG2	FABP4
SEMA3G	ACO1	RRM2
PRSS3	G6PDX	ETV4
FMO1	ULK1	NUPR1
SLC6A7	ATG3	ALOX15B
DPF1	ATG4D	NQO1
ANLN	BECN1	ADIPOQ
ZBTB32	MAP1LC3A	SOX2
GABRA3	GABARAPL2	PLA2G6
SEMA3B	GABARAPL1	CYP4F8
SLC7A14	ATG16L1	AKR1C3
DDX11	WIPI1	HCAR1
TACC3	WIPI2	SRC
POLA2	SNX4	NOX5
ZC3H3	ATG13	EGLN2
MTMR11	ULK2
STMN4	SAT1
SLC38A5	EGFR
ATP1A2	MAPK3
CYP24A1	MAPK1
SNAI2	BID
NRXN3	ZEB1
SLC45A4	DPP4
DEPDC1	PEBP1
RTEL1-TNFRSF6B	SOCS1
KCNG1	CDO1
AGPAT4	MYB
INSRR	MAPK8
IBSP	MAPK9
TMSB10	MAPK14
DEPDC1B	LINC00472
DAPK2	PRKAA1
HOXC8	ELAVL1
VCAN	BAP1
SPDL1	ABCC1
CDH10	MIR6852
CAPG	ACVR1B
ZIC2	TGFBR1
CUL7	EPAS1
MAGEC2	HILPDA
XK	HIF1A
ANO2	IFNG
ROS1	ANO6
COL9A2	LPIN1
KITLG	HMGB1
ADAMTS6	TNFAIP3
UTS2	TLR4
TNFRSF9	ATF3
DKK3	ATM
NFE2L3	YY1AP1
HOMER3	TAFAZZIN
RAD51	MTDH
POLQ	IDH1
ALX4	SIRT1
FSTL4	FBXW7
NNAT	PANX1
MCF2L2	DNAJB6
NRIP2	BACH1
LAMA3	LONP1
PHPT1	CD82
ENTPD2	IL1B
PTPRN	CTSB
PLEKHH1	POR
KCNH2	CYB5R1
MCOLN3	ELOVL5
NPFFR2	FADS1
PHF21B	PTEN
MSH4	NR1D1
RASGRF1	NR1D2
UNKL	TBK1
TARBP1	IL6
COL11A1	USP7
BCAT1	miR-182-5p
LZTS1	miR-378a-3p
SPAG4	ATF4
POLD1	AQP3
SEZ6	LINC00618
AHRR	MT1DP
DLX3	PEX10
RFXANK	AGPAT3
SNCAIP	PEX12
BCAS1	CHP1
CHI3L2	GPAT4
MCM10	BRPF1
PACC1	OSBPL9
SNAP91	INTS2
ME1	MMD
CTNNA2	MLLT1
SLC9A3	TTPA
ASPM	GRIA3
MPPED2	EPT1
CLDN18	POM121L12
PFKP	LIG3
CACNB1	AEBP2
PKM	AGPS
NAV3	PEX2
PRR11	PEX6
PAGE1	TIMM9
PITX1	DCAF7
TRPC7	LCE2C
SDK2	FAR1
GAL	PHF21A
DRD4	SMAD7
HES2	LYRM1
GUCY2C	AMN
CLTCL1	PEX3
FGF22	MTCH1
FRMPD1	ACADSB
ASNS	PVT1
ST6GALNAC2	hsa_circ_0008367
CAMK2A	SLC39A14
TCOF1	MAP3K11
OSBPL3	GSK3B
TRPM5	BRD7
TRIP13	SLC25A28
TCF3	MFN2
FAM50A	SLC11A2
SLC6A15	ZFAS1
ADGRL1	TSC1
ASIC4	TGFB1
RHOBTB1	SNCA
HMMR	SIRT3
P4HA2	CGAS
CYP2W1	STING1
MCM2	HDDC3
ADAM11	MIR761
IGF2BP2	MDM2
NOTCH3	MDM4
PPP2R2C	MIR214
TEAD2	DLD
SNCB	WWTR1
CA12	PRKCA
SLC12A1	LGMN
KCNQ2	SMPD1
SEMA3A	IFNA1
GTSE1	IFNA2
WNT8B	IFNA4
FGF4	IFNA5
CACNG4	IFNA6
WDR62	IFNA7
TUBA3D	IFNA8
MCM6	IFNA10
SPAG5	IFNA13
MCAM	IFNA14
ACTL6B	IFNA16
UBE2T	IFNA17
PAK3	IFNA21
DCX	PPARG
SPAG6	MIR335
TYR	SNX5
ACTN2	PAQR3
FKBP6	MICU1
SMC1B	TOR2A
FBLN1	MIR375
MAP2	MAP3K14
FAP	CircKDM4C
HOXA9	MIR324
CBFA2T2	QSOX1
BPIFB2	MIB2
TP73	CLTRN
CLUL1	KLF2
CDH17	MIR5096
SLC1A3	HOTAIR
DUSP13	H19
PAFAH1B3	FOXO4
KIF22	YTHDC2
SCGN	DDR2
SCTR	SLC39A7
RDH8	ACSL1
COL5A3	KDM5A
CHRNA3	TRIM21
RBL1	CYGB
NDC80	IDO1
AFP	GSTZ1
CDH7	GJA1
IMPG2	PGRMC1
ARG2	CIRBP
CACNA1S	circPSEN1
PKP1	USP11
JMJD4	YAP1
AACS	MIR135B
PCDHA6	TRIM26
PCDHGA2	MIR302A
SMARCD3	ASMTL-AS1
MPP4	FADS2
C1QTNF3	PIEZO1
SERTAD4	LIFR
TRAF5	PTPN6
SEMA5B	MIR15A
TRPM3	EGR1
OXCT1	ARHGEF26-AS1
CAD	CPEB1
MECOM	lncRNA AABR07017145.1
ZNF213	TIMP1
TTC39A	KDM6B
ORC1	METTL14
RAD54L	MIB1
MAST2	KDM5C
AQP6	MEG3
PPEF1	CCDC6
MYBPC2	CFL1
MT3	MIR539
PTHLH	KMT2D
AURKA	AKR1C1
DNMT3B	RB1
TPX2	HSF1
DOCK3	GCLC
TMEM40	MUC1
ARHGAP28	SLC3A2
SLC4A11	MT1G
CPXM1	CISD1
TESC	FTMT
CFAP61	HSPA5
LHX5	SCD
CHGB	STAT3
GRAMD1A	PML
FXYD3	MTOR
KCNH4	NFS1
BIRC5	TP63
OTUB2	CDKN1A
ARHGAP4	MIR137
PCBP4	ENPP2
LYZ	FH
SI	CISD2
FLT3LG	MIR9-1
KIF4A	MIR9-2
PLEKHG2	MIR9-3
DLL3	CBS
NAT14	ISCU
LAMB4	ACSL3
NRCAM	OTUB1
SLC26A3	CD44
ITGA6	LINC00336
SMPX	BRD4
ORC6	PRDX6
CPA1	MIR17
RGS17	SESN2
ANGPT2	NF2
CD200	ARNTL
CCDC80	JUN
RNF31	TMBIM4
WDR76	PLIN2
CLSPN	MIR212
CDC45	Fer1HCH
CDC6	AIFM2
SUCO	LAMP2
MSH2	ZFP36
DHPS	PROM2
WHRN	CHMP5
TLL2	CHMP6
IL11	CAV1
TREM2	GCH1
CRISP3	DAZAP1
PGC	PIR
ITPR3	FTL
CDC7	SLC16A1
PRTFDC1	NR4A1
TSPAN15	RPTOR
FBXL19	SREBF1
MAGEB2	SREBF2
MISP	FZD7
HCN2	P4HB
MMP11	MIR424
DERL3	PARK7
PPM1F	FXN
SLC35E4	SUV39H1
TOP3B	ATF2
PLA2G3	ACOT1
SLC16A8	ALDH3A2
CENPM	STK11
SEPTIN3	FNDC5
SLC5A4	CircIL4R
KDELR3	CDH1
DMC1	NEDD4L
RSPH14	BRD2
SBF1	BRD3
CHKB	DECR1
BIK	GLRX5
MCM5	NCOA3
RASD2	NR5A2
CABP7	PANX2
SYNGR1	RHEBP1
CACNA1I	CP
SGSM3	ARF6
UPK3A	GDF15
KCTD17	ABHD12
HDAC10	PPP1R13L
KCNK10	TFAM
COCH	KDM3B
POLE2	RNF113A
CDKN3	AHCY
LRRC74A	circ-TTBK2
ISM2	MIR522
CHGA	IDH2
SIX4	PPARA
BDKRB1	SIAH2
PAPLN	RELA
PABPN1	VDR
DHRS2	NEDD4
NFATC4	PRDX1
MMP9	AR
VSX1	MTF1
PYGB	COPZ1
GINS1	USP35
MYBL2	NEAT1
R3HDML	PARP1
PABPC1L	PARP2
SALL4	PARP3
BMP7	PARP4
HRH3	PARP6
BIRC7	PARP8
NKAIN4	PARP9
EEF1A2	PARP10
SPEF1	PARP11
CDC25B	PARP12
RNF24	PARP14
SLC52A3	PARP15
RSPO4	PARP16
SNPH	PDSS2
MYLK2	TXN
FERMT1	SENP1
PLCB4	OIP5-AS1
TLDC2	MIR190A
E2F1	FGF21
CST4	CREB1
FAM83D	CREB3
SYNDIG1	CREB5
PIGU	MIR130B
CELF4	BEX1
ST8SIA5	ASAH2
VSIG1	AKT1S1
RHOXF1	MLST8
GUCY2F	SIRT6
PAGE4	TMSB4X
SYP	TMSB4Y
PLP2	ECH1
LUZP4	circRHOT1
NAA10	MEG8
SCML2	VCP
PCSK1N	circ_0007142
TAZ	RBMS1
PHEX	KDM4A
BRS3	MGST1
GABRE	circKIF4A
FGD1	miR-7-5p
ITIH6	circ_0067934
CENPI	MPC1
DRP2	CHMP1A
GLA	CAMKK2
MLNR	SRSF9
SGCG	PROK2
OLFM4	MIR4443
HSF4	SIRT2
GDPD3	circRNA1615
CBLN1	MIR27A
SLC7A6	MIR670
SEC14L5	MEF2C
HAGHL	PEDS1
RHBDL1	ADAMTS13
PYCARD	CircFNDC3B
MAZ	PPARD
TMC5	ENO3
SLC6A2	MARCHF5
IQCH	TRIB2
RASL12	DHODH
AP3B2	MIR545
IGDCC4	PDK4
CEMIP	CircPVT1
CEP152	MIR9-3HG
OCA2	circDTL
SCG3	mmu_circRNA_0000309
RHOV	PTPN18
OIP5	CISD3
MYEF2	MS4A15
PDGFRL	FURIN
EYA1	circRHBG
CALB1	GALNT14
LAPTM4B	KLHDC3
NIPAL2	LINC01833
JPH1	circGFRA1
DKK4	MAPKAP1
GDAP1	PRR5
ESRP1	RICTOR
STMN2	GSTM1
PYCR3	circ0097009
ANXA13	TMEM161B-DT
SQLE	circEPSTI1
NEFM	MIR18A
MCM4	RARRES2
DHDH
LHB
TUBB4A
RNASEH2A
KLC3
AMH
DKKL1
IL4I1
TLE6
ASF1B
TNNT1
CASP14
CCNE1
CCNP
OVOL3
ZFR2
APLP1
ICAM5
CEACAM5
CNFN
GRIN2D
SYNGR4
CCDC114
LIG1
PLA2G4C
RAB3D
PLPPR2
MAST1
SLC5A5
KCNN1
PIK3R2
PDE4C
COMP
UPK1A
ATP4A
TMEM59L
SIPA1L3
ZNF85
DNAH11
DLX5
STEAP1B
ATP6V0A4
HOXA3
HOXA6
IQCE
ANKRD7
HOXA13
EVX1
STX1A
CRHR2
GHRHR
NPTX2
PTCD1
NUDT1
HYAL4
MOGAT3
PLOD3
CLDN15
SFRP4
MEOX2
AGR2
BLVRA
GCK
CLIP2
LIMK1
FSD1L
CNTNAP3
ELAVL2
TYRP1
LHX3
PTGDS
DNTT
TLX1
KAZALD1
PITX3
DKK1
EBF3
UBE2S
KRT23
RUNDC3A
RNF43
TRIM16L
CDK5RAP3
ALDH3A1
B9D1
KAT2A
CNTNAP1
DLX4
COL1A1
MPP2
CACNG1
MYH1
MYH3
NAT9
FOXN1
RAB34
ODAM
CPE
NEIL3
NSD2
NKX3-2
MFSD10
NCAPG
CRYAB
CCDC34
SNX15
CCKBR
FOLR1
APOA4
UPK2
NECTIN1
MDK
NAA40
CALCA
CHKA
PTPN5
VWF
ASIC1
CYP27B1
GLI1
FOXM1
RAD51AP1
OGFOD2
MGP
RASAL1
FZD10
SPSB2
GABRR2
ULBP1
FANCE
IL17F
MCM3
MDGA1
GLP1R
RBM24
CAP2
TSPO2
GPR63
SIM1
HDGFL1
COL9A1
VNN2
GMNN
EYA4
NR2E1
ARFGEF3
MDFI
PTK7
TTK
LAMA4
CLIC5
PRSS16
MEP1A
TBX18
PCDHB2
CEP72
SLC4A9
LOX
CDH9
PCDHB3
PCDHB6
HAVCR1
THBS4
BTNL8
RASGRF2
GABRG2
LMNB1
PDGFRB
CDX1
STC2
DBN1
UNC5A
SMC4
RBP2
SERPINI2
PFKFB4
COL7A1
FGF12
ECT2
GNAT1
PLXNA1
PODXL2
CSPG5
CFAP92
PEX5L
TNNC1
SLC4A3
CCL20
KCNIP3
TP53I3
CENPA
SLC30A3
GCG
APC2
TLX2
TACR1
REG1A
GLS
OTX1
CHST10
PLCD4
WNT6
SLC9A2
ABCB6
QPCT
DLX2
KISS1R
ARID3A
GRIN3B
VAX2
ATP6V1B1
BCL9
PRRX1
CACYBP
TPSG1
ELAPOR1
SCAMP3
ARHGEF2
DNAJC6
RPE65
TFAP2E
KIF21B
BMP8B
SIPA1L2
RIMS3
ST6GALNAC5
MFAP2
ACTL8
CDC20
ARTN
TNFSF4
PLPPR4
STMN1
NEK2
CENPF
CHRNB4
MUC5B
ZNF541
SLC8A2
KIF14
TNNT2
TNP1
ELOVL4
CNR1
SPACA1
SGIP1
PMFBP1
CASQ2
OLFM3
SPP1
RARRES1
PCDH17
TRPM6
PIGZ
C1orf198
PHF19
BSPRY
SLC46A2
PGF
ACYP1
LTBP2
DNMT3A
BCL11A
EPCAM
ELOVL3
NKX2-3
CNNM1
HOXB8
INSL6
GRIA2
MTHFD1L
CCDC170
PCDHB8
PCDHB10
CENPL
KCNJ5
TP53AIP1
TEX11
ARR3
ENOX1
SOHLH2
NPPB
TBX4
NCAPH
TRIM6
TAS2R10
BCL2L14
RGSL1
LHX4
KIF18A
GJB6
GJA3
ADGRB2
TMEM54
CSMD2
HPCA
GPSM2
PAEP
OBP2A
OPN4
PTGFR
OCM
HOXA7
SPINK4
KIAA1549
ZWINT
CDKN2C
DDX39A
PKN1
CENPK
SPATS2
HOXC13
HOXC11
TUBA1B
STIL
HJURP
COL10A1
SLC36A1
PFKFB2
AGO2
CKS2
INHA
PI3
SLC12A5
ARHGAP40
GDAP1L1
GTSF1L
EDN3
RBPJL
BCAS4
MAGEA10
POF1B
NDP
CRISP2
F13A1
GRM4
PACSIN1
BTN1A1
ABCC10
AL365205.1
H1-1
ZNF391
RPS10
H2BC11
OR2B6
SPDEF
APOBEC2
DNAH8
KLHL31
COL21A1
SOX4
MYRF
SCGB1D2
SCGB2A1
SSUH2
RAP2A
ABCC4
SOX21
HROB
BMP4
SOX9
MYH2
MSTO1
OPRL1
IL37
PAX8
TNFSF9
CD70
SH2D3A
RTN2
TGM3
NKX2-2
CSTL1
SNRPB
NRSN2
BFSP1
LAMP5
TCF15
MCM8
BANF2
TMEM74B
GDF5
MMP24
NECAB3
DYNLRB1
BPIFB1
CEP250
GRPR
XRCC3
PDCD2L
KIRREL2
FLRT1
WNK4
PRKCG
GLIS2
DACH2
SSX1
SIX1
DLGAP5
PRDM7
AIF1L
CTAG2
AVPR2
TMEM35A
RGS13
TRAF2
TSPAN8
BEST3
TAS2R4
TAS2R5
IDUA
F2RL3
SYNGR3
PKMYT1
FBXL16
CHTF18
IL17B
TNFRSF19
GNGT1
ADM2
GAL3ST1
GNAZ
MGAT3
MCHR1
BAIAP2L2
GALR3
C22orf23
RIBC2
KRT17
SPECC1
CPA4
VGF
PODXL
STRIP2
FLNC
FEZF1
OPN1SW
HOXD1
HOXD3
GAD1
HOXD9
HOXD10
HOXD13
ARHGAP22
ELL3
DLL4
CALML4
KCNC1
TPH1
E2F8
PIMREG
AP1M2
EGLN3
QRICH2
FOXJ1
RHBDF2
AANAT
FGF13
SGO1
SYT5
TNNI3
PRRG3
FAM155B
GDPD2
ZSCAN10
DPP6
ATP8B3
KIF1A
PLVAP
ACSBG2
UNC13A
KLHDC7B
SULT4A1
TNNI2
CALY
MNX1
PRDM12
FIBCD1
ARHGEF16
SMPDL3B
DNMT1
SLC6A8
PNCK
PLXNA3
DUSP9
SLC7A10
POLN
ULBP2
BPIFA2
ZNF341
EDA2R
C1QL1
HIGD1B
TEX101
CCL25
GINS2
PRR7
RAB11FIP4
TUBG1
PSMC3IP
ACLY
KREMEN2
BARX1
MAP1B
RHOXF2
CKMT2
TOP2A
PPP1R1B
CHD1L
LIN28A
FAAP24
PODNL1
C19orf57
RTBDN
MATN3
SLC6A11
RAMP1
SCLY
POPDC3
FIGNL1
FTHL17
ITGB4
GUCY2D
REEP2
SNAP25
PCNA
RHBG
KHDC4
ATP1A4
NES
BCAN
ARHGEF11
ALDH3B2
TESMIN
MUTYH
PDE6A
ATP8A2
RNF17
CHRM3
MYH8
CHI3L1
DSTYK
TRPC4
POSTN
RFC3
BEX2
EPHB2
KMT5C
PDZD2
MYO18B
C1QTNF6
KRBA1
NTS
DYDC2
SPINK5
E2F5
GSC
CATSPERB
TTC9
LOXL2
ADAMDEC1
CCNB1
REG4
SYT6
PSRC1
SORT1
TRIM45
TMEM106C
GRP
LRP4
MTNR1B
SPOCD1
CDCA8
DTNA
DAGLA
DHX34
COL4A2
ACRV1
GOLM1
CCNJL
MSI1
HRK
RNFT2
BICDL1
CSN2
UGT2B28
KCP
HTR1B
KHDC1
MRAP2
GJA10
PRR5L
EHF
PRPH
KRT85
TROAP
B4GALNT1
FAIM2
ESPL1
KCNH3
PKIB
MICAL1
SEMA4F
CCDC142
EMX1
CHST5
ZNF670-ZNF695
PCNX2
CAPN9
GLUL
KIAA1614
PIGC
LAMC1
CHRND
PAX3
TTLL4
SERPINE2
ARMC9
PLXNC1
CKAP2
IGF2BP3
TTYH3
ALPK3
CIB2
MYCBPAP
BRIP1
VPS45
OR1J1
ST6GALNAC4
WDR38
GABBR2
NR5A1
CTSV
LMX1B
DSCC1
CCN3
ARHGEF39
IGFBPL1
CAPN11
TINAG
KIAA0319
LRRC1
GCM1
FOXF2
UQCC2
HMGA1
TCF19
PGBD1
ATAT1
CLPS
NRM
VARS2
FHDC1
TTC29
PI15
SLCO5A1
SULF1
TRPC6
MMP7
MMP20
POU2F3
FXYD2
MMP13
UNC13C
KIF23
ITGA11
PAQR5
ITPKA
PAK6
STRA6
CYP19A1
SLC44A5
CGREF1
SIX3
CENPO
TRIM54
LOXL4
STAMBPL1
LBX1
KIF11
CEP55
ZNF365
ADAMTS14
TET1
DNA2
BARD1
CHRNA1
MNS1
HCN4
SEMA7A
ZGRF1
TRPC3
FRAS1
CENPE
LEF1
EGF
ERP27
SLCO1C1
VAMP1
COL2A1
LGR5
GAS2L3
TMEM132B
FAM222A
FOXN4
PDX1
BRCA2
ANKRD52
SMIM2
RHOF
DIAPH3
SRRM4
ZIC5
CDH24
NOVA1
MDGA2
SLC38A6
ADAM21
KCNH5
DUOXA2
GCNT3
DISP2
PIF1
CCDC33
HAPLN3
RHCG
FANCI
TICRR
DET1
MFGE8
SH3GL3
SLC5A2
ABCC12
NKD1
CLEC18B
ADAMTS18
CDH11
CDH13
TIGD7
RHBDL3
PRELID3A
GNAL
SLC16A3
TTYH2
TRIM65
CBX8
RNF157
CEP131
P3H4
PNMT
STAC2
FKBP10
PLPP2
PRDM15
CIB3
TMEM91
PGGHG
HUNK
IL19
NTN5
LMTK3
SLC6A3
CACNG8
FBN3
ACP4
KLK3
SLC2A5
MMEL1
PRDM16
PADI3
FHAD1
PADI1
MYOM3
DMRTA2
PLK4
KIF2C
BEST4
TMEM61
DMRTB1
IGSF3
PROK1
GPR161
RXRG
UCK2
MAEL
ILDR2
NECTIN4
PPOX
NUF2
RGS5
USP21
CASQ1
SF3B4
RFX5
SEMA6C
OAZ3
SYT14
DTL
VASH2
SMYD2
SUSD4
HHIPL2
ADAM15
UBAP2L
SLC39A1
EFNA3
AQP10
KCNN3
HCN3
ACTA1
TTC13
CNIH4
C1orf35
REN
PPFIA4
SYT2
OSR1
ATP6V1C2
REG3G
DQX1
NT5DC4
LYG1
GALNT13
SCN1A
CDCA7
DLX1
GULP1
FAM171B
PTH2R
ABCA12
HES6
CPNE9
MARCHF4
GADL1
COL8A1
TAGLN3
TMEM108
AMT
UCN2
MANF
STXBP5L
ILDR1
TM4SF19
VWA5B2
EPHA5
CORIN
SLC10A4
DDIT4L
CCNA2
CDH18
ADAMTS16
HAPLN1
LIX1
ZNF300
N4BP3
CPLX2
DCDC2
H2BC1
KAAG1
TRIM7
PRIM2
SCUBE3
CRIP3
MMS22L
FAXC
GABRR1
CLVS2
MTFR2
SDK1
CDCA5
SSC4D
PSPH
TRIM50
ASB15
STRA8
NCAPG2
DIPK2B
LPAR4
ITGB1BP2
ZNF711
HTR2C
IGSF1
ARHGAP36
GPC3
GPR119
FATE1
MAGEA4
CHRNA6
GNRH1
SNTG1
PXDNL
RGS20
GINS4
ATP6V0D2
LRP12
RSPO2
GSDMC
FAM135B
ARHGAP39
SLC39A4
VLDLR
CDKN2B
SHC3
PLPPR1
NR6A1
PTGES
HMCN2
CACNA1B
ANKRD30A
ANKRD1
VAX1
PLEKHS1
MKI67
CYP17A1
MTG1
ADAM12
SCGB1A1
SYT8
KLHL35
SERPINH1
HTR3B
GRIK4
SLC22A8
TMC2
INCENP
ZP1
PLCH2
CHEK1
DUSP15
C20orf144
SPATA25
DSN1
SOGA1
CNBD2
CDH22
LTO1
ALDOA
TLCD3B
HMGA2
MMP3
CNTN5
PCDH15
CDH8
TMCO3
LYPD1
CCDC102B
C11orf53
GPR158
LYZL2
CACNA1C
DLG5
ANO4
DPYSL4
MFSD6
RNF144A
TMEM45B
CENPU
BICD1
ZNF385D
GABRA2
PABPC3
CENPJ
BEND6
CCDC74B
TUBA3E
PTPN14
TMEM163
HSPB8
GRID2
SPC25
SH2D6
SPOCK1
OLAH
SPARCL1
DMP1
MEPE
CCNO
DDX4
ANKRD22
GRM1
CNTNAP4
RAB3C
STK32B
NRSN1
LGI2
CENPH
TEKT5
CLGN
SYCP2L
PTPRR
ADGRF1
ADGRF4
FRMD1
FAM81B
LPCAT1
PLEKHG4B
TGIF2LX
ANKFN1
GDPD1
SLC5A10
CABYR
ANKRD29
THY1
DNAAF1
C16orf74
PANX3
CDH12
CERS3
GAL3ST2
UCHL1
WNT3A
OBSCN
TRIM11
ENAH
CCSAP
CNTNAP3B
SRSF12
LY96
CHODL
TMPRSS15
PDE1C
SKA1
PIEZO2
RAB6B
EME1
CA10
SEPTIN14
DKK2
FBXL18
CNTNAP5
ATP6V1C1
GOLGA7B
TRIM74
MAGEC1
LRGUK
C2CD6
SPAG17
FMN2
SLC26A2
SAXO1
ADCY8
AFF2
KIF5A
MAGEA8
WIF1
GPR61
BATF
ALX3
NAA11
SORCS3
RPL30
FBXO43
HKDC1
CD109
LRFN2
NODAL
UNC5D
MAPK13
TBC1D31
NTAQ1
ATAD2
FBXO32
NSMCE2
SASS6
LHFPL4
BUB1B
SST
NMNAT2
SYN2
LRP8
MMP14
CLEC18A
C1orf158
CLEC18C
ARMC12
CACNA2D3
CCNB2
FAM81A
KCNJ6
TMEM164
CREB3L1
ZNF618
DGKI
SVOPL
SNX22
ACAN
PSMG3
CABP1
GAREM2
DPYSL5
DRC1
EXTL1
SLC30A2
RHPN1
TMSB15A
MRAS
ESYT3
COLEC12
RHBDL2
CDC25C
H4C8
CATIP
NRG2
DNAH3
HMHB1
CPA2
CPA5
DYNC1I1
PAGE5
NBL1
ITLN2
NPM2
FGF17
VWA5B1
SLC5A11
TOMM40L
MPZ
LAD1
STC1
HOXB13
CIART
CCDC24
IGF2BP1
GIP
CBR3
ACTC1
CHAF1B
SIM2
SCUBE1
PLA2G4D
PSMD4
IRX6
HK2
CELF3
ISL2
ADGRG5
DRC7
ACE
SPON2
LRRC36
PIP
CCDC107
ZNF233
CCDC28B
IQCC
ANKLE1
TFF3
HSF2BP
AIRE
ZNF66
SPATC1L
C21orf58
ZNF208
SLC2A6
LCN1
ZNF714
GPSM1
PKN3
BRSK1
COX6B2
TMEM190
NLRP4
PLPP7
TLCD1
S100A1
FLAD1
CHRNB2
RUSC1
FAM189B
PAQR6
PPP1R35
LY6K
TONSL
RECQL4
LRRC14
PPP1R16A
FOXH1
CELF5
DMKN
NPHS1
ZNF382
PLXDC1
GRIN2C
KASH5
HCRT
MPP3
ASB16
FAM171A2
DBF4B
PLCD3
RACGAP1
SPC24
CCDC78
SSTR5
TEDC2
CCNF
PAQR4
ASRGL1
FGF19
PDZK1IP1
SLC1A7
BSND
ZSWIM5
RAVER2
CTRC
RBP7
FBLIM1
PDPN
LRRC38
KIAA1522
TSSK3
WNT4
TTLL10
GBP2
BRINP3
KCNJ9
PEA15
VANGL2
OLFML2B
SLC9C2
LRRC52
FLVCR1
AXDND1
TDRD5
SPATA17
KIF26B
KLHDC8A
PKDCC
KIAA1841
TRIM17
CAPN13
KCNF1
FRZB
ACTG2
EN1
SGPP2
XIRP2
NEURL3
ANKRD23
MSX1
BNIPL
SCNM1
TMOD4
VPS72
IVL
PGLYRP4
ALPG
GABRB1
ALPI
DAPL1
PYGO2
LENEP
DCST2
DCST1
INAVA
TAFA4
SLC22A15
IGFN1
KRTCAP2
TSACC
CCT3
TMEM79
SSR2
ADORA1
CRYBA2
IHH
CIP2A
RETNLB
HDAC11
SGO2
SERPINI1
SPTA1
EIF5A2
RPL22L1
CTLA4
CADPS
CDS1
DCLK3
PRRT3
CXCL5
DNAJC5G
UCN
SPDYA
KIF15
TGM4
YEATS2
CAMK2N2
RHO
RFC4
RPL39L
TKT
MELTF
S100P
ABLIM2
CLDN19
H2AZ1
BSN
CAMKV
MST1R
GRM2
POC1A
PITX2
HMGB2
MAD2L1
TMEM155
ITGA2
SLC45A2
EDIL3
ELOVL7
CCDC112
PRDM9
SCGB3A2
SPINK1
HTR4
ESM1
CDC20B
GPX8
ENPP6
CAGE1
EBF1
SLC6A18
FOXQ1
ACSL6
GJB7
GRIK2
FABP7
TMEM200A
H2AC1
IL31RA
RAET1E
GALNT10
PTTG1
RELL2
SLC29A4
SP8
USP49
HEY1
FABP5
COL1A2
SLC13A4
SUN3
SLC30A8
SBSPON
EN2
KCNV1
CSMD3
TMEM74
FOXK1
OSR2
CTHRC1
DCAF13
DIRAS2
CPA6
C8orf34
TMC1
RASEF
ANKS6
PGAP4
CFAP47
SHOC1
RNF183
ASB11
VEGFD
WNK2
SLITRK5
MELK
ARMC3
LRFN5
PHYHIPL
SLC16A9
SKA3
DDIAS
RPL10L
MAGEC3
TMEM63C
CDX2
SSX5
SSX3
DRGX
SOHLH1
TMEM52B
AK8
STOX1
JCAD
ZNF219
SALL2
ANKRD2
E2F7
OTOGL
LARGE2
RAPSN
SMCO2
IFI27L1
SERPINA12
NELL1
KCNC2
GLB1L3
PPP1R14D
SPINT1
CKB
STXBP4
MYRFL
NETO1
MSS51
USP54
WDR88
LMO1
CRABP1
PRTG
MCM7
TMED3
SLC38A8
IQCD
CDH16
CHRFAM7A
MMP10
TMPRSS5
HTR3A
ACSM1
CATSPER2
PCLAF
KIF7
MESP1
SCNN1G
C18orf54
PLK1
TAC3
MYO1A
CHP2
ELFN2
C15orf48
MS4A8
MAP1A
TCP10L2
NAT16
SGSM1
B4GALNT2
PIP5KL1
BPIFB6
PRRX2
PRR15L
LOXHD1
IGF2
TBC1D16
TEPSIN
OR51E2
OR51B5
PRRT2
PPP2R3B
CA4
JSRP1
CDT1
PROCA1
CACNB3
CORO6
RHEBL1
ZNF610
RAB4B
TMC4
ANKRD33
LAIR2
TMEM145
PSCA
CHAF1A
KIFC2
KLK1
KLK4
KLK2
KLK13
ZNF83
RCOR2
SOAT2
HID1
EVPL
TK1
CYP7A1
DNASE1L2
CASKIN1
ABCA3
SPINDOC
ENTPD3
ULK4
NAALADL1
SAC3D1
SLC22A11
SCARA3
PBK
ANKS3
OR1F1
KCNJ4
GNG4
KCNV2
PTF1A
COA6
H1-4
DTYMK
BDKRB2
KLHL30
LGI3
SFTPC
FEN1
GBX2
CHRM1
AXIN2
UGT3A2
NPNT
CA7
FAM178B
TSPY2
SHOX2
TSPAN5
IL12A
FSTL5
BTNL3
PLA2G4F
CTRB1
CTRB2
STXBP6
TM4SF20
GRM5
CPLX1
VCX3A
ZBBX
ROR2
PARM1
CPT1C
RAB3B
GCSAML
RAB24
CA5B
SLC50A1
GPRIN1
HSPB3
NR0B1
IL1RAPL1
MINAR1
GP2
KCNK9
COL22A1
HTRA4
ZNF280A
MUC15
CT55
CLIC3
CKAP2L
PROKR1
BOLA2B
HIC2
DRD5
BUB1
SPNS1
CHRNA5
CENPX
ASPSCR1
TMEM266
NLGN1
LINGO1
ROBO1
CTNND2
CALML6
PYDC1
KLF13
MYO7B
GPR37L1
FOXD4
VGLL2
HOXD4
FABP6
CNGB3
[truncated: 1,296 more rows]
