# Supplementary material for: A novel ferroptosis-related signature for predicting prognosis, immune characteristics, and treatment prediction in hepatocellular carcinoma
Source: PLoS One. 2025 Jun 4;20(6):e0322158. doi: 10.1371/journal.pone.0322158 (PMC12136417; doi:10.1371/journal.pone.0322158)
Supplement: S2 Table — (XLSX) [file pone.0322158.s009.xlsx]

## Sheet: Sheet1
S2 Table .Pairwise comparison of overall survival among combined diagnosis year and risk group categories using Log-rank test.
Comparison	Adjusted P value (BH)
Pre-2007 High Risk vs Pre-2007 Low Risk	0.26
Pre-2007 High Risk vs Post-2007 High Risk	0.2
Pre-2007 High Risk vs Post-2007 Low Risk	5.9e-05
Pre-2007 Low Risk vs Post-2007 High Risk	0.86
Pre-2007 Low Risk vs Post-2007 Low Risk	0.12
Post-2007 High Risk vs Post-2007 Low Risk	5.9e-05
