# Supplementary material for: A novel ferroptosis-related signature for predicting prognosis, immune characteristics, and treatment prediction in hepatocellular carcinoma
Source: PLoS One. 2025 Jun 4;20(6):e0322158. doi: 10.1371/journal.pone.0322158 (PMC12136417; doi:10.1371/journal.pone.0322158)
Supplement: S3 Table — (XLSX) [file pone.0322158.s010.xlsx]

## Sheet: Table S5
S3 Table Previously published ferroptosis-related prognostic models
model	PMID	Cancer	Author	Coef	symbol(gene)
Signature1	36290827	HCC	Zhao	0.01584	AURKA
Signature1	36290827	HCC	Zhao	0.03753	CDCA3
Signature1	36290827	HCC	Zhao	0.10271	STMN1
Signature1	36290827	HCC	Zhao	0.141586	SLC7A11
Signature1	36290827	HCC	Zhao	0.13851	G6PD
Signature1	36290827	HCC	Zhao	0.0545	NT5DC2
Signature1	36290827	HCC	Zhao	0.02363	NQO1
Signature2	34377010	HCC	Dai	0.00156	AKR1C3
Signature2	34377010	HCC	Dai	0.00676	ATIC
Signature2	34377010	HCC	Dai	0.00311	G6PD
Signature2	34377010	HCC	Dai	0.00012	GMPS
Signature2	34377010	HCC	Dai	0.0096	GNPDA1
Signature2	34377010	HCC	Dai	0.0255	IMPDH1
Signature2	34377010	HCC	Dai	0.0348	PRIM1
Signature2	34377010	HCC	Dai	0.02807	RRM2
Signature2	34377010	HCC	Dai	0.00022	TXNRD1
Signature3	35847985	HCC	Zhang	0.1668	SLC7A11
Signature3	35847985	HCC	Zhang	0.1507	SLC1A5
Signature3	35847985	HCC	Zhang	0.0221	TFRC
Signature3	35847985	HCC	Zhang	0.1515	CARS1
Signature3	35847985	HCC	Zhang	0.0234	RPL8
Signature4	36647389	HCC	Wang	0.201	SLC2A1
Signature4	36647389	HCC	Wang	0.102	SRXN1
Signature4	36647389	HCC	Wang	-1.205	FLT3
Signature4	36647389	HCC	Wang	0.124	UBC
Signature4	36647389	HCC	Wang	0.035	RRM2
Signature4	36647389	HCC	Wang	0.126	HILPDA
Signature4	36647389	HCC	Wang	0.059	KEAP1
Signature4	36647389	HCC	Wang	0.26	ACSL3
Signature4	36647389	HCC	Wang	0.137	PRDX6
Signature4	36647389	HCC	Wang	1.14	ZFP69B
Signature4	36647389	HCC	Wang	0.11	AKR1C3
Signature5	35938001	HCC	Wang	0.151	HRAS
Signature5	35938001	HCC	Wang	0.273	SLC2A1
Signature5	35938001	HCC	Wang	0.276	NRAS
Signature5	35938001	HCC	Wang	0.003	MAPK3
Signature5	35938001	HCC	Wang	0.053	RRM2
Signature6	37143953	HCC	He	0.0100868	G6PD
Signature6	37143953	HCC	He	0.0519053	NRAS
Signature6	37143953	HCC	He	0.0122615	HRAS
Signature6	37143953	HCC	He	0.0390854	TIMM9
Signature6	37143953	HCC	He	0.106958	MYCN
Coef，coefficient
