# Supplementary material for: A novel ferroptosis-related signature for predicting prognosis, immune characteristics, and treatment prediction in hepatocellular carcinoma
Source: PLoS One. 2025 Jun 4;20(6):e0322158. doi: 10.1371/journal.pone.0322158 (PMC12136417; doi:10.1371/journal.pone.0322158)
Supplement: S4 Table — (XLSX) [file pone.0322158.s011.xlsx]

## Sheet: TCGA_风险亚组差异基因
S4 Table Functional analysis of differentially expressed genes between high- and low-risk subgroups.
Gene	logFC	AveExpr	t	P.Value	adj.P.Val	B
MYBL2	2.71714	3.66838	19.6418	6.27e-58	1.25e-53	121.126
PLK1	1.84313	2.29927	19.0816	1.1e-55	1.1e-51	116
KIF2C	1.91664	2.55344	18.3687	8e-53	5.32e-49	109.467
CHEK1	1.46138	1.98318	18.3373	1.07e-52	5.33e-49	109.179
GINS1	1.75883	2.46962	18.1432	6.43e-52	2.56e-48	107.4
CDC20	2.36041	4.03833	18.1059	9.08e-52	3.02e-48	107.058
KIFC1	2.07404	3.43302	18.0636	1.34e-51	3.37e-48	106.67
EZH2	1.46637	2.86982	18.0442	1.61e-51	3.37e-48	106.493
BUB1	1.57334	1.94911	18.0441	1.61e-51	3.37e-48	106.492
HJURP	1.78353	2.43658	18.0387	1.69e-51	3.37e-48	106.442
TPX2	2.03654	4.12333	17.9886	2.68e-51	4.86e-48	105.983
CCNB1	1.97513	4.23454	17.9367	4.34e-51	7.2e-48	105.508
CDCA8	1.84328	3.05224	17.8577	9e-51	1.38e-47	104.783
DEPDC1B	1.75939	1.87257	17.8303	1.16e-50	1.65e-47	104.532
KIF4A	1.85641	2.5532	17.79	1.68e-50	2.24e-47	104.163
PRR11	1.53026	1.92108	17.7809	1.83e-50	2.28e-47	104.08
SPC25	1.5356	2.29276	17.7389	2.7e-50	3.16e-47	103.695
CCNF	1.25071	1.91049	17.7019	3.8e-50	4.21e-47	103.355
KIF11	1.51234	2.19984	17.5741	1.24e-49	1.3e-46	102.185
CCNB2	1.90747	3.06878	17.5443	1.63e-49	1.6e-46	101.913
MELK	1.77145	2.51878	17.5406	1.68e-49	1.6e-46	101.878
WDR62	1.21687	1.42741	17.4777	3.01e-49	2.73e-46	101.302
CDK1	1.8792	3.12402	17.4469	4e-49	3.47e-46	101.02
CDT1	1.90703	3.28948	17.402	6.06e-49	5.03e-46	100.609
RAD51	1.33389	1.79397	17.388	6.89e-49	5.49e-46	100.481
SGO2	1.18621	1.42882	17.3321	1.15e-48	8.85e-46	99.9689
SPATS2	1.18115	2.86944	17.3114	1.4e-48	1.03e-45	99.7802
RACGAP1	1.55611	3.12695	17.3011	1.54e-48	1.09e-45	99.685
MCM6	1.56623	4.19918	17.2968	1.6e-48	1.1e-45	99.6459
KIF23	1.504	1.66031	17.1111	8.86e-48	5.89e-45	97.9475
NEK2	1.82056	2.67939	17.0908	1.07e-47	6.87e-45	97.7618
CEP55	1.61384	1.81855	17.0807	1.17e-47	7.31e-45	97.6691
KIF20A	1.83645	2.67863	17.0675	1.33e-47	7.77e-45	97.5486
ZWINT	1.78392	4.02092	17.0675	1.33e-47	7.77e-45	97.5482
AURKB	1.88124	3.0001	17.0454	1.63e-47	9.26e-45	97.3463
GTSE1	1.62591	1.89111	17.0168	2.12e-47	1.11e-44	97.0845
EXO1	1.44282	1.85229	17.0163	2.12e-47	1.11e-44	97.0806
CDCA5	1.70769	2.96775	17.011	2.23e-47	1.14e-44	97.0313
BIRC5	2.06737	3.64003	16.9419	4.22e-47	2.1e-44	96.4004
CENPM	1.89519	3.08223	16.8777	7.62e-47	3.65e-44	95.8134
NCAPG	1.66669	2.1277	16.8768	7.68e-47	3.65e-44	95.8052
TRIP13	1.65397	2.14715	16.8668	8.43e-47	3.91e-44	95.7134
KPNA2	1.4017	4.314	16.8528	9.59e-47	4.34e-44	95.586
ANLN	1.7811	2.30168	16.8462	1.02e-46	4.51e-44	95.5257
TOP2A	2.20477	3.74468	16.7854	1.78e-46	7.56e-44	94.9701
KIF18B	1.67831	1.92539	16.7348	2.84e-46	1.18e-43	94.5083
BUB1B	1.51584	1.69618	16.7229	3.17e-46	1.29e-43	94.3998
RFC4	1.37227	3.74669	16.7133	3.46e-46	1.38e-43	94.3122
FANCD2	1.17526	1.51519	16.7055	3.72e-46	1.45e-43	94.2411
MKI67	1.76884	2.58775	16.6984	3.97e-46	1.52e-43	94.1763
TACC3	1.52431	3.15284	16.6444	6.53e-46	2.46e-43	93.6834
NUF2	1.74384	2.30725	16.6337	7.21e-46	2.66e-43	93.585
NCAPH	1.40153	1.72191	16.6257	7.76e-46	2.81e-43	93.5125
SKA3	1.49941	2.04572	16.5943	1.04e-45	3.66e-43	93.2255
DLGAP5	1.64473	2.17605	16.5932	1.05e-45	3.66e-43	93.2162
SAE1	1.05107	5.57457	16.5795	1.19e-45	4.08e-43	93.0907
SKA1	1.69485	2.22018	16.5384	1.73e-45	5.85e-43	92.7162
TTK	1.52044	1.77846	16.4699	3.25e-45	1.06e-42	92.0915
ASF1B	1.84553	3.35464	16.455	3.73e-45	1.18e-42	91.9558
CENPA	1.67672	2.11027	16.4547	3.74e-45	1.18e-42	91.9528
XRCC2	1.10872	1.17756	16.4393	4.31e-45	1.34e-42	91.8122
TROAP	1.71573	2.3137	16.4339	4.52e-45	1.39e-42	91.7633
PHF19	1.27658	2.43308	16.4077	5.75e-45	1.74e-42	91.5249
NDC80	1.56041	2.53305	16.2909	1.68e-44	5.01e-42	90.4604
SMARCD1	1.01962	4.3102	16.2711	2.02e-44	5.92e-42	90.28
POLD1	1.27063	3.18317	16.2594	2.25e-44	6.49e-42	90.1742
NUP62	1.01253	4.15796	16.2564	2.31e-44	6.58e-42	90.1466
SGO1	1.14379	1.29819	16.2284	2.99e-44	8.38e-42	89.8919
ECT2	1.66063	2.60578	16.2129	3.44e-44	9.53e-42	89.7506
CDC45	1.55692	2.41677	16.211	3.5e-44	9.56e-42	89.7333
ARHGAP11A	1.28247	1.76713	16.1929	4.14e-44	1.1e-41	89.5687
CDCA3	1.45399	2.07491	16.1884	4.31e-44	1.13e-41	89.5278
CDC25A	1.33085	1.67792	16.1397	6.74e-44	1.74e-41	89.0845
FANCI	1.18662	1.59059	16.1199	8.08e-44	2.04e-41	88.9042
GAS2L3	1.20798	1.55845	16.1148	8.46e-44	2.11e-41	88.8584
KIF15	1.33224	1.36494	16.0968	9.99e-44	2.46e-41	88.6941
ORC1	1.435	1.91864	16.0866	1.1e-43	2.63e-41	88.6021
UBE2T	1.58877	3.68522	16.0537	1.48e-43	3.52e-41	88.3024
CKAP2L	1.30455	1.54268	16.0395	1.69e-43	3.96e-41	88.1739
CDC6	1.68303	2.61831	16.0121	2.17e-43	4.91e-41	87.9251
CIP2A	1.27573	1.43281	16.0048	2.32e-43	5.19e-41	87.8586
LMNB1	1.71976	3.90319	15.9862	2.75e-43	6.09e-41	87.6896
CENPF	1.71934	2.40853	15.9826	2.84e-43	6.23e-41	87.6565
RRM2	1.61705	2.97051	15.9466	3.95e-43	8.56e-41	87.3299
H2AZ1	1.25176	6.31365	15.9137	5.34e-43	1.14e-40	87.0315
KIF18A	1.21253	1.24933	15.9003	6.04e-43	1.28e-40	86.9093
H2AX	1.44011	5.29774	15.8973	6.21e-43	1.3e-40	86.8818
CENPH	1.20141	2.52192	15.8925	6.48e-43	1.35e-40	86.8389
UBE2C	2.20433	4.39721	15.882	7.14e-43	1.47e-40	86.7429
TCF3	1.13688	3.92212	15.8754	7.58e-43	1.54e-40	86.6838
CDCA4	1.22364	2.53895	15.8707	7.92e-43	1.58e-40	86.6407
ANKRD52	1.1916	3.3123	15.8507	9.5e-43	1.86e-40	86.4598
RBL1	1.11074	1.75091	15.8351	1.1e-42	2.1e-40	86.3177
G6PD	2.0347	4.21698	15.7877	1.69e-42	3.12e-40	85.888
CENPI	1.07325	1.15356	15.7846	1.74e-42	3.18e-40	85.8596
ARHGEF39	1.00608	1.38809	15.7729	1.94e-42	3.51e-40	85.7533
PCLAF	1.25393	1.73871	15.7607	2.17e-42	3.89e-40	85.643
SPDL1	1.11502	2.1792	15.7097	3.45e-42	5.98e-40	85.1813
CHAF1B	1.45154	1.85929	15.6332	6.94e-42	1.19e-39	84.4885
STMN1	1.54733	4.72167	15.6001	9.38e-42	1.57e-39	84.1888
SPINDOC	1.33475	3.05625	15.5482	1.51e-41	2.44e-39	83.7185
TRAIP	1.22289	1.90467	15.5243	1.87e-41	2.99e-39	83.5027
DTL	1.615	2.54118	15.4476	3.77e-41	5.92e-39	82.8093
UHRF1	1.54835	1.80795	15.4411	4e-41	6.23e-39	82.7504
RHNO1	1.13877	3.56804	15.438	4.11e-41	6.36e-39	82.7228
E2F2	1.03547	1.14112	15.4056	5.53e-41	8.35e-39	82.4301
CENPO	1.06088	1.63624	15.365	8e-41	1.18e-38	82.0629
FOXM1	1.81677	2.72527	15.362	8.22e-41	1.2e-38	82.036
MAD2L1	1.30873	2.14236	15.3255	1.15e-40	1.64e-38	81.707
NUP210	1.2698	4.1884	15.3228	1.17e-40	1.67e-38	81.6825
CENPK	1.09599	1.33195	15.307	1.36e-40	1.92e-38	81.5393
MCM10	1.26373	1.37422	15.2952	1.51e-40	2.11e-38	81.433
LMNB2	1.27434	3.76529	15.2809	1.72e-40	2.38e-38	81.3042
HMGA1	1.70354	6.19679	15.2791	1.75e-40	2.4e-38	81.2883
MCM4	1.47705	4.04546	15.2676	1.94e-40	2.63e-38	81.1848
NSD2	1.11599	2.39696	15.2167	3.08e-40	4.07e-38	80.7254
CASP2	1.06633	2.67049	15.2062	3.39e-40	4.45e-38	80.6312
CENPE	1.07959	1.20648	15.2028	3.5e-40	4.56e-38	80.6
CDKN3	1.78091	3.40982	15.1766	4.44e-40	5.71e-38	80.364
PRKCD	1.25605	3.83099	15.1566	5.32e-40	6.8e-38	80.1843
TONSL	1.14627	2.65691	15.1552	5.39e-40	6.84e-38	80.1716
DTYMK	1.09323	4.81323	15.1343	6.51e-40	8.22e-38	79.9837
STIL	1.06896	1.35004	15.1209	7.36e-40	9.23e-38	79.8625
PTTG1	1.88489	4.0706	15.0998	8.91e-40	1.1e-37	79.6732
CDCA2	1.2124	1.30783	15.09	9.74e-40	1.2e-37	79.5849
SMARCC1	1.02605	4.41862	15.0531	1.36e-39	1.66e-37	79.2528
PKMYT1	1.26404	1.72741	15.0486	1.42e-39	1.72e-37	79.2122
MCM3	1.43464	5.53773	15.0411	1.52e-39	1.83e-37	79.1447
CENPL	1.07648	1.7181	15.0067	2.07e-39	2.49e-37	78.8357
MCM7	1.31876	5.51946	14.9873	2.47e-39	2.95e-37	78.6612
NCAPD2	1.37764	3.53664	14.9865	2.49e-39	2.96e-37	78.6535
PIF1	1.09773	1.27723	14.9849	2.53e-39	2.98e-37	78.6394
PYGO2	1.02486	5.27234	14.9832	2.57e-39	3.01e-37	78.6239
CBX1	1.15214	4.76473	14.9368	3.9e-39	4.55e-37	78.2078
LIG1	1.09821	3.37095	14.9342	4e-39	4.64e-37	78.1838
CDC25C	1.39121	1.99878	14.917	4.67e-39	5.32e-37	78.0295
HELLS	1.1578	1.44197	14.8733	6.94e-39	7.86e-37	77.6373
FANCE	1.18669	2.14003	14.8604	7.8e-39	8.73e-37	77.522
EHMT2	1.04561	3.68719	14.8574	8.02e-39	8.93e-37	77.4943
CLIC1	1.3394	7.74589	14.8282	1.04e-38	1.14e-36	77.2332
KNTC1	1.24722	1.8501	14.815	1.18e-38	1.27e-36	77.1146
TRIM28	1.00544	6.75726	14.8121	1.21e-38	1.3e-36	77.0885
TEDC2	1.3651	2.22597	14.7978	1.37e-38	1.46e-36	76.9603
PSRC1	1.30628	2.34526	14.7705	1.76e-38	1.84e-36	76.716
CKS2	1.38969	6.00491	14.7086	3.08e-38	3.16e-36	76.161
TUBG1	1.06101	5.08375	14.6973	3.41e-38	3.45e-36	76.0604
MTFR2	1.0884	1.32701	14.6956	3.46e-38	3.47e-36	76.0454
PLK4	1.0318	1.33413	14.6783	4.04e-38	4.01e-36	75.8902
NAP1L1	1.13714	4.70849	14.6765	4.11e-38	4.05e-36	75.8742
ASPM	1.53391	2.29707	14.6683	4.42e-38	4.32e-36	75.801
NAA40	1.04164	2.72655	14.6609	4.73e-38	4.6e-36	75.7345
NT5DC2	1.79973	3.19703	14.6471	5.36e-38	5.18e-36	75.6111
MCM5	1.29262	4.33277	14.5126	1.8e-37	1.7e-35	74.4098
PLXNA1	1.27635	2.45071	14.4948	2.11e-37	1.98e-35	74.2504
PBK	1.62438	2.70047	14.4946	2.12e-37	1.98e-35	74.2491
TCF19	1.65392	3.53661	14.4809	2.39e-37	2.22e-35	74.1263
WDHD1	1.06386	1.43143	14.476	2.5e-37	2.31e-35	74.0828
CENPW	1.57381	3.96292	14.4636	2.8e-37	2.52e-35	73.9728
UBE2S	1.33106	3.74494	14.4604	2.88e-37	2.59e-35	73.9435
EME1	1.0056	1.15017	14.4377	3.53e-37	3.11e-35	73.7415
CEP131	1.06471	3.26118	14.3653	6.76e-37	5.81e-35	73.0969
ORC6	1.14583	1.43714	14.3478	7.91e-37	6.77e-35	72.941
HROB	1.14985	1.79625	14.3443	8.17e-37	6.96e-35	72.91
DNMT1	1.24109	2.85534	14.3228	9.91e-37	8.37e-35	72.7179
CDK16	1.0213	4.33432	14.2898	1.33e-36	1.12e-34	72.4247
DEPDC1	1.27422	1.45638	14.2739	1.54e-36	1.28e-34	72.2834
FEN1	1.25401	4.97357	14.233	2.22e-36	1.81e-34	71.9203
MAPRE1	1.1269	5.48572	14.2244	2.4e-36	1.95e-34	71.8432
SHCBP1	1.18456	1.31163	14.1813	3.52e-36	2.81e-34	71.4609
RAD51AP1	1.36597	2.16828	14.1603	4.25e-36	3.35e-34	71.2743
BRCA1	1.01903	1.6522	14.1498	4.67e-36	3.65e-34	71.1816
SOGA1	1.11116	1.95934	14.1302	5.56e-36	4.28e-34	71.0076
RAD54L	1.04374	0.975682	14.1022	7.15e-36	5.46e-34	70.7594
NEIL3	1.16882	1.24912	14.0556	1.08e-35	8.09e-34	70.3461
ZBTB12	1.25927	2.08462	14.0013	1.76e-35	1.29e-33	69.8664
CDC7	1.20159	1.93173	13.9298	3.33e-35	2.4e-33	69.2338
RCC2	1.28949	4.38002	13.903	4.23e-35	3.02e-33	68.9973
WDR76	1.32867	2.20345	13.8637	6e-35	4.17e-33	68.6504
SPC24	1.50671	3.23907	13.8552	6.47e-35	4.46e-33	68.575
TUBB	1.0863	8.33401	13.8335	7.84e-35	5.34e-33	68.3843
RECQL4	1.40504	3.2755	13.8069	9.94e-35	6.58e-33	68.1499
RMI2	1.3734	2.32624	13.8041	1.02e-34	6.73e-33	68.1247
NCAPG2	1.15931	2.39906	13.8028	1.03e-34	6.78e-33	68.1137
CCNA2	1.69577	2.98797	13.8024	1.03e-34	6.78e-33	68.1103
NRM	1.45726	3.92682	13.7947	1.11e-34	7.22e-33	68.0416
NDRG3	1.01449	4.31667	13.7646	1.45e-34	9.37e-33	67.7769
ARHGEF2	1.31624	3.02624	13.7563	1.56e-34	1.01e-32	67.704
UCK2	1.0861	3.08363	13.7344	1.89e-34	1.19e-32	67.5114
E2F1	1.79932	3.93565	13.7299	1.97e-34	1.23e-32	67.4719
UBAP2L	1.02146	5.24777	13.7157	2.23e-34	1.38e-32	67.3467
CKAP4	1.25557	6.26566	13.6897	2.82e-34	1.72e-32	67.1176
MMD	1.39187	3.69169	13.6871	2.88e-34	1.75e-32	67.0951
CCDC34	1.20715	3.23856	13.6001	6.23e-34	3.65e-32	66.331
NUP205	1.03408	3.28691	13.5964	6.43e-34	3.76e-32	66.2986
CDK2	1.04338	3.35033	13.5577	9.06e-34	5.23e-32	65.9593
HMMR	1.38776	2.44063	13.531	1.15e-33	6.55e-32	65.7249
FBXO5	1.0347	1.72775	13.5232	1.23e-33	6.98e-32	65.6564
CHAF1A	1.06779	3.31058	13.4903	1.64e-33	9.23e-32	65.3686
NOP56	1.00098	5.05212	13.4878	1.68e-33	9.41e-32	65.3463
E2F8	1.22244	1.45956	13.4755	1.87e-33	1.04e-31	65.2394
SNRPB	1.04327	7.56504	13.4423	2.51e-33	1.38e-31	64.949
PKM	1.93323	4.99807	13.4193	3.08e-33	1.68e-31	64.7476
DCAF16	1.08678	2.878	13.4001	3.64e-33	1.97e-31	64.5799
MCM2	1.72455	2.70684	13.3892	4.01e-33	2.16e-31	64.4842
DSN1	1.05373	4.07698	13.3818	4.28e-33	2.28e-31	64.4203
KIF14	1.07847	1.33506	13.3411	6.13e-33	3.21e-31	64.0647
HMGB2	1.30438	5.46127	13.3121	7.91e-33	4.01e-31	63.8118
MXD3	1.02837	2.48062	13.2996	8.83e-33	4.44e-31	63.7028
LRRC1	1.51072	2.17794	13.2828	1.02e-32	5.11e-31	63.5562
INCENP	1.18678	2.57607	13.2763	1.08e-32	5.37e-31	63.4995
BAK1	1.18427	3.96152	13.2491	1.38e-32	6.69e-31	63.2631
PLAGL2	1.0374	2.47159	13.2004	2.11e-32	9.95e-31	62.8394
TYMS	1.28797	2.1095	13.2003	2.11e-32	9.95e-31	62.8383
GPRIN1	1.14189	1.5501	13.1785	2.56e-32	1.19e-30	62.649
DYRK2	1.03677	2.4185	13.1286	3.96e-32	1.78e-30	62.2154
CKAP2	1.13258	2.81673	13.0963	5.25e-32	2.33e-30	61.9351
TK1	1.51278	5.31598	13.0833	5.89e-32	2.6e-30	61.8223
TOPBP1	1.02702	3.13385	13.0822	5.94e-32	2.62e-30	61.8128
MARCKS	1.40393	5.49997	13.0666	6.81e-32	2.97e-30	61.6774
TTLL4	1.32151	2.86684	13.0058	1.16e-31	4.94e-30	61.1507
CYRIB	1.04286	3.34469	12.9906	1.32e-31	5.6e-30	61.0196
KIAA1522	1.24024	4.91499	12.8891	3.21e-31	1.29e-29	60.1423
CHTF18	1.02349	2.38911	12.8692	3.81e-31	1.51e-29	59.9709
E2F3	1.10782	2.86266	12.8534	4.38e-31	1.71e-29	59.8347
MPZL1	1.06902	4.62371	12.8406	4.89e-31	1.9e-29	59.7247
FIGNL1	1.00109	2.18377	12.7884	7.7e-31	2.93e-29	59.2747
BCL9	1.2223	3.08958	12.7796	8.31e-31	3.16e-29	59.1989
PCNA	1.08554	6.8741	12.7777	8.45e-31	3.21e-29	59.1826
LIMK1	1.1779	2.72646	12.7558	1.02e-30	3.86e-29	58.9941
FAM189B	1.00286	4.1675	12.6994	1.67e-30	6.13e-29	58.5102
RUSC1	1.04887	3.45706	12.6703	2.14e-30	7.68e-29	58.2605
PPT1	1.06204	5.39505	12.639	2.81e-30	9.93e-29	57.9924
RIBC2	1.2425	1.24348	12.595	4.11e-30	1.42e-28	57.615
PRRC2A	1.01954	5.44867	12.5927	4.2e-30	1.44e-28	57.5951
DRAM1	1.07524	3.06355	12.5838	4.53e-30	1.55e-28	57.5195
LHFPL2	1.21331	2.16068	12.5827	4.57e-30	1.56e-28	57.5098
CDK4	1.20314	4.55752	12.5469	6.23e-30	2.1e-28	57.2035
JPT1	1.11916	5.03337	12.5359	6.85e-30	2.29e-28	57.1095
PIMREG	1.22945	1.10596	12.5307	7.16e-30	2.38e-28	57.0654
DNMT3A	1.01609	2.59629	12.5293	7.25e-30	2.4e-28	57.0532
BCORL1	1.03234	2.31082	12.5105	8.52e-30	2.8e-28	56.8931
TIMELESS	1.0422	4.04329	12.463	1.28e-29	4.15e-28	56.4872
SPRING1	1.13872	2.76894	12.4506	1.43e-29	4.59e-28	56.3815
CAD	1.01232	3.4315	12.4486	1.45e-29	4.65e-28	56.3653
DNAJC9	1.00863	2.43916	12.4212	1.84e-29	5.83e-28	56.1313
USP1	1.03277	3.93305	12.3835	2.54e-29	7.91e-28	55.8102
ACTL6A	1.03594	3.64402	12.374	2.76e-29	8.52e-28	55.7302
CDC25B	1.23261	4.86006	12.3611	3.08e-29	9.48e-28	55.6198
PAPSS1	1.01552	3.88093	12.2724	6.59e-29	1.93e-27	54.867
PSPH	1.24886	4.29576	12.2629	7.15e-29	2.09e-27	54.7866
CENPU	1.24877	2.85518	12.2512	7.9e-29	2.28e-27	54.6875
TUBA1C	1.22436	3.7843	12.2141	1.08e-28	3.06e-27	54.3739
ESPL1	1.20418	1.90918	12.2104	1.12e-28	3.15e-27	54.3418
FAM83D	1.42343	3.55921	12.2072	1.15e-28	3.22e-27	54.3148
PIGS	1.00719	3.24975	12.1167	2.49e-28	6.7e-27	53.5508
CALU	1.00609	5.23831	12.1159	2.51e-28	6.73e-27	53.5441
CCT5	1.00972	5.37535	12.0736	3.59e-28	9.5e-27	53.1872
GTPBP2	1.02534	4.19936	12.0124	6.04e-28	1.57e-26	52.6724
GINS2	1.15398	2.77287	12.0082	6.26e-28	1.61e-26	52.6369
IKBKE	1.24042	2.19438	11.9747	8.32e-28	2.12e-26	52.3557
TUBA1B	1.38098	4.68356	11.9417	1.1e-27	2.73e-26	52.0791
ATP1B3	1.29173	4.65092	11.9404	1.11e-27	2.76e-26	52.0677
LPCAT1	1.34859	3.75538	11.9337	1.18e-27	2.91e-26	52.0116
SAPCD2	1.04914	1.03729	11.9151	1.38e-27	3.37e-26	51.8561
SLC1A5	1.73722	3.5621	11.9004	1.56e-27	3.78e-26	51.7326
FLVCR1	1.01157	2.71401	11.893	1.66e-27	4e-26	51.6711
MARCKSL1	1.43803	6.49458	11.89	1.7e-27	4.09e-26	51.6454
PRIM1	1.0068	2.07875	11.8897	1.71e-27	4.09e-26	51.6434
TUFT1	1.07429	3.28976	11.8653	2.1e-27	4.95e-26	51.439
CDCA7	1.52073	1.30609	11.8491	2.41e-27	5.64e-26	51.3038
PAFAH1B3	1.56851	4.13611	11.8306	2.82e-27	6.55e-26	51.1488
MFSD10	1.23003	4.20482	11.7795	4.33e-27	9.84e-26	50.7226
SOX12	1.23614	3.8017	11.7597	5.12e-27	1.15e-25	50.5575
FHL3	1.04703	3.92761	11.7429	5.89e-27	1.31e-25	50.4174
SRC	1.47658	3.41933	11.7418	5.95e-27	1.32e-25	50.4085
WASF1	1.12724	2.91872	11.7204	7.12e-27	1.55e-25	50.2297
RFC3	1.00939	3.02541	11.6783	1.01e-26	2.17e-25	49.8803
NEMP1	1.03557	2.72189	11.6707	1.08e-26	2.29e-25	49.817
MAGED1	1.27685	5.9693	11.5724	2.46e-26	4.95e-25	49.0015
C15orf39	1.03843	3.07508	11.5532	2.89e-26	5.76e-25	48.8431
SLC1A4	1.01944	3.6168	11.497	4.62e-26	8.97e-25	48.3786
MTHFD1L	1.00007	2.75279	11.4833	5.18e-26	1e-24	48.2653
SPAG5	1.20582	3.52161	11.4698	5.8e-26	1.11e-24	48.1544
IGF2BP2	1.80621	2.53024	11.4465	7.04e-26	1.34e-24	47.9624
NUDT1	1.06235	3.60344	11.4385	7.52e-26	1.42e-24	47.8965
CLSTN1	1.31851	4.41647	11.4349	7.75e-26	1.46e-24	47.8666
TMEM65	1.05449	2.50126	11.4319	7.94e-26	1.49e-24	47.8424
VAT1	1.03214	6.6418	11.4057	9.88e-26	1.83e-24	47.6266
CMTM7	1.01434	2.73463	11.3241	1.94e-25	3.45e-24	46.9565
SALL2	1.21759	1.21245	11.3202	2.01e-25	3.55e-24	46.9241
NFE2L3	1.13733	1.72008	11.3117	2.16e-25	3.79e-24	46.8545
MEX3A	1.10713	1.63026	11.3025	2.33e-25	4.07e-24	46.7794
C12orf75	1.83987	2.89073	11.2917	2.54e-25	4.43e-24	46.6906
KCTD17	1.60378	3.07775	11.2643	3.19e-25	5.46e-24	46.4666
AURKA	1.24623	3.90033	11.2362	4.02e-25	6.8e-24	46.2373
UBE2Q2	1.18859	3.44278	11.232	4.17e-25	7.02e-24	46.2028
IQGAP3	1.31024	2.69953	11.2231	4.48e-25	7.53e-24	46.13
CHKA	1.01206	4.05615	11.2222	4.51e-25	7.57e-24	46.1232
RIDA	-1.20107	8.48156	-11.1942	5.69e-25	9.37e-24	45.894
CHML	1.15529	2.30532	11.1435	8.63e-25	1.39e-23	45.4815
PM20D2	1.07955	2.72444	11.1384	9e-25	1.45e-23	45.44
FAM111B	1.22729	2.35148	11.0697	1.58e-24	2.46e-23	44.8817
MID1IP1	1.13451	5.26231	11.0679	1.61e-24	2.49e-23	44.8672
NRSN2	1.67824	3.01174	11.0487	1.88e-24	2.89e-23	44.7116
TMEM164	1.03188	2.73344	11.0367	2.07e-24	3.16e-23	44.6143
ASAP1	1.04587	3.02593	11.0297	2.2e-24	3.34e-23	44.5572
TLCD3A	1.07	2.27407	11.0229	2.32e-24	3.51e-23	44.5023
EPB41L2	1.06037	2.89514	11.0219	2.34e-24	3.53e-23	44.4943
LPCAT4	1.00182	2.1155	11.0008	2.78e-24	4.15e-23	44.3236
DEK	1.0067	4.82652	10.9891	3.06e-24	4.55e-23	44.2286
RASSF3	1.1872	3.75432	10.984	3.19e-24	4.73e-23	44.1875
SLC27A5	-1.92986	5.96561	-10.9648	3.73e-24	5.5e-23	44.0326
PNMA1	1.15704	3.58365	10.8837	7.23e-24	1.04e-22	43.3786
PLXNA3	1.03321	1.96865	10.8589	8.85e-24	1.25e-22	43.1791
TMEM106C	1.01709	5.52993	10.8324	1.1e-23	1.54e-22	42.9664
NDRG1	1.41813	5.17657	10.8084	1.33e-23	1.85e-22	42.7735
MACIR	1.18189	1.55659	10.7819	1.65e-23	2.26e-22	42.5611
CTSV	1.27806	1.07819	10.7618	1.95e-23	2.63e-22	42.4004
COLCA2	1.23731	1.60613	10.6862	3.58e-23	4.71e-22	41.7959
SOX4	1.70305	3.68333	10.6827	3.69e-23	4.83e-22	41.7681
SMC4	1.24712	2.43057	10.6711	4.05e-23	5.27e-22	41.6753
ZNF239	1.06769	1.1743	10.6388	5.25e-23	6.69e-22	41.4185
TYRO3	1.19053	1.4815	10.5986	7.25e-23	9.03e-22	41.099
P3H4	1.17367	3.12762	10.5784	8.53e-23	1.05e-21	40.9381
HILPDA	1.04672	2.59202	10.5678	9.29e-23	1.13e-21	40.8541
PAQR4	1.05168	1.82462	10.528	1.28e-22	1.54e-21	40.5391
STK26	1.261	2.36242	10.4983	1.62e-22	1.94e-21	40.3037
TTC36	-1.80178	2.14616	-10.4971	1.64e-22	1.95e-21	40.2947
DDAH2	1.00052	5.98023	10.4339	2.71e-22	3.13e-21	39.7955
IL4I1	1.30306	1.85288	10.4244	2.92e-22	3.36e-21	39.7208
IMPDH1	1.25633	3.00142	10.408	3.33e-22	3.8e-21	39.5911
HPD	-3.0002	8.44805	-10.3875	3.92e-22	4.44e-21	39.4303
ELF4	1.08837	1.80005	10.3768	4.27e-22	4.82e-21	39.3462
BMF	1.25842	2.53838	10.3355	5.93e-22	6.58e-21	39.022
TAT	-2.88144	6.53569	-10.3318	6.11e-22	6.77e-21	38.9928
ZNF496	1.04084	2.17861	10.316	6.92e-22	7.6e-21	38.869
ENAH	1.08768	3.64651	10.2826	9.02e-22	9.8e-21	38.6072
SERPINH1	1.04872	5.1959	10.2526	1.14e-21	1.22e-20	38.3728
PLIN3	1.03251	4.5532	10.234	1.32e-21	1.41e-20	38.2281
BLMH	1.28253	3.46058	10.2329	1.34e-21	1.42e-20	38.2193
ZSWIM5	1.13694	1.7539	10.222	1.46e-21	1.54e-20	38.1338
SLC7A1	1.17356	1.74666	10.2174	1.51e-21	1.59e-20	38.0985
ZNF28	1.08897	1.72774	10.1915	1.85e-21	1.93e-20	37.8967
INAVA	1.45007	1.51242	10.1508	2.55e-21	2.6e-20	37.5799
SLC16A3	1.20594	1.94164	10.1484	2.6e-21	2.65e-20	37.5614
ATAD2	1.12742	3.98806	10.0986	3.84e-21	3.84e-20	37.175
TTYH3	1.19856	4.75232	10.09	4.11e-21	4.1e-20	37.1088
TMCO3	1.04951	3.29385	10.0599	5.2e-21	5.13e-20	36.8758
CFHR4	-1.955	4.21218	-9.97365	1.02e-20	9.72e-20	36.2101
CCNE1	1.38009	2.18918	9.96862	1.06e-20	1.01e-19	36.1715
CDKN2C	1.14279	3.74881	9.96696	1.07e-20	1.02e-19	36.1587
ABCC1	1.15572	2.16817	9.96483	1.09e-20	1.04e-19	36.1423
SLC10A1	-2.63152	5.92711	-9.95019	1.22e-20	1.16e-19	36.0297
PPP1R18	1.05125	4.35479	9.94016	1.32e-20	1.24e-19	35.9527
CAPG	1.5389	4.53111	9.90779	1.7e-20	1.58e-19	35.7042
ZNF888	1.03356	1.34579	9.8932	1.91e-20	1.76e-19	35.5924
SLC38A1	1.48285	2.90281	9.88378	2.05e-20	1.89e-19	35.5203
GLYATL1	-1.64664	4.56908	-9.88259	2.07e-20	1.91e-19	35.5112
C6	-1.79163	6.27865	-9.88051	2.1e-20	1.94e-19	35.4952
GRAMD1A	1.09478	4.17508	9.87749	2.15e-20	1.98e-19	35.4721
FAM241B	1.261	2.88035	9.8727	2.24e-20	2.05e-19	35.4354
TMEM51	1.31026	2.77095	9.85383	2.59e-20	2.36e-19	35.2911
SMOX	1.2292	3.09625	9.83399	3.02e-20	2.72e-19	35.1395
SPHK1	1.79823	2.49701	9.79566	4.06e-20	3.61e-19	34.8471
CDCA7L	1.11042	1.79984	9.79268	4.15e-20	3.68e-19	34.8244
ZNF320	1.0096	1.37386	9.74314	6.08e-20	5.28e-19	34.4475
GLS	1.15043	3.07909	9.73519	6.46e-20	5.6e-19	34.3872
TMED3	1.25877	2.08309	9.70119	8.39e-20	7.19e-19	34.1292
DDR1	1.54777	2.87017	9.68064	9.82e-20	8.33e-19	33.9736
DUSP9	1.93205	3.12534	9.66851	1.08e-19	9.07e-19	33.8818
TCEAL9	1.40379	4.49369	9.6465	1.28e-19	1.07e-18	33.7154
ARID3A	1.3491	2.24291	9.59697	1.86e-19	1.52e-18	33.3418
TNFRSF21	1.35574	4.04073	9.58516	2.04e-19	1.66e-18	33.2529
PYCR1	1.77858	2.78589	9.57868	2.14e-19	1.74e-18	33.2041
RAB3IL1	1.10344	2.73975	9.57695	2.17e-19	1.76e-18	33.1911
SERPINI1	1.08797	2.70013	9.5642	2.39e-19	1.93e-18	33.0952
ELOVL7	1.54837	1.85448	9.56131	2.44e-19	1.97e-18	33.0735
DBN1	1.35714	3.35528	9.55469	2.57e-19	2.07e-18	33.0237
STK39	1.33124	2.76465	9.52821	3.14e-19	2.51e-18	32.825
IGSF3	1.32088	2.24574	9.51211	3.55e-19	2.82e-18	32.7042
COL9A2	1.17903	1.34313	9.49813	3.95e-19	3.11e-18	32.5995
ITPR3	1.26928	1.42162	9.48355	4.41e-19	3.46e-18	32.4904
EGLN3	1.21757	1.58211	9.45947	5.3e-19	4.13e-18	32.3104
LAPTM4B	1.4262	6.1223	9.44184	6.05e-19	4.69e-18	32.1788
ZNF468	1.12308	2.04216	9.43339	6.45e-19	4.99e-18	32.1157
MAPK13	1.51472	2.17042	9.42311	6.97e-19	5.38e-18	32.0391
NCEH1	1.16178	2.30861	9.40038	8.28e-19	6.33e-18	31.8698
SLC41A1	1.06248	2.53164	9.38944	8.99e-19	6.84e-18	31.7884
PITX1	1.52026	1.47107	9.3793	9.7e-19	7.34e-18	31.7131
GNAZ	1.36243	2.48855	9.36813	1.06e-18	7.95e-18	31.63
ARNT2	1.10054	1.0232	9.36312	1.1e-18	8.23e-18	31.5929
GMNN	1.06023	5.19329	9.31286	1.6e-18	1.18e-17	31.2202
TPM4	1.0404	4.57518	9.30357	1.71e-18	1.26e-17	31.1515
ENO2	1.12836	1.57633	9.29693	1.8e-18	1.32e-17	31.1024
SLC7A11	1.06478	1.12107	9.28175	2.02e-18	1.47e-17	30.9901
S100A11	1.39393	7.42465	9.22636	3.05e-18	2.17e-17	30.5818
PAQR8	1.00604	1.73144	9.21262	3.38e-18	2.39e-17	30.4806
ADM2	1.26809	3.1136	9.15842	5.07e-18	3.52e-17	30.0827
PLBD1	1.3374	2.43905	9.14951	5.41e-18	3.75e-17	30.0175
LPAR2	1.11546	1.87466	9.14624	5.55e-18	3.84e-17	29.9935
GCNT3	1.22263	1.30242	9.14143	5.75e-18	3.97e-17	29.9583
PLOD2	1.01277	4.68365	9.13156	6.18e-18	4.26e-17	29.8861
FBLIM1	1.19207	3.70181	9.12264	6.61e-18	4.54e-17	29.8208
ANG	-1.31992	7.88669	-9.11688	6.89e-18	4.73e-17	29.7788
NPM3	1.07258	4.97004	9.11461	7.01e-18	4.81e-17	29.7622
LDHD	-1.13228	6.08747	-9.08983	8.42e-18	5.71e-17	29.5812
SPATC1L	1.22961	2.42593	9.08694	8.61e-18	5.82e-17	29.5602
MYRF	1.08653	3.62648	9.07895	9.13e-18	6.16e-17	29.5019
DSG2	1.44721	3.49741	9.07261	9.57e-18	6.44e-17	29.4556
LAMC1	1.04873	5.32856	9.06508	1.01e-17	6.79e-17	29.4008
TES	1.03835	3.58375	9.0524	1.11e-17	7.43e-17	29.3085
TEAD2	1.16977	3.44326	9.03997	1.22e-17	8.1e-17	29.2181
DLG3	1.00731	1.43709	9.03603	1.25e-17	8.33e-17	29.1895
CTSC	1.01664	2.92791	8.99249	1.73e-17	1.13e-16	28.8735
TMEM132A	1.22466	1.87037	8.97207	2.01e-17	1.3e-16	28.7255
OLFML2B	1.05546	2.70698	8.97159	2.01e-17	1.31e-16	28.7221
ITM2C	1.2359	5.42664	8.94612	2.43e-17	1.56e-16	28.5379
EIF5A2	1.03977	1.73603	8.93653	2.6e-17	1.66e-16	28.4687
CA9	2.01472	1.67243	8.92742	2.78e-17	1.77e-16	28.4029
ADD3	1.03598	3.23052	8.92534	2.83e-17	1.8e-16	28.3879
CD24	2.25418	5.49551	8.91362	3.08e-17	1.95e-16	28.3034
DNASE1L3	-1.25802	3.20286	-8.90421	3.3e-17	2.08e-16	28.2356
FCGBP	1.07665	1.25875	8.88546	3.78e-17	2.38e-16	28.1006
NCK2	1.23233	3.69855	8.84364	5.13e-17	3.18e-16	27.8002
CHST11	1.06519	2.10004	8.83086	5.63e-17	3.48e-16	27.7086
MELTF	1.14678	1.5658	8.76573	9.03e-17	5.44e-16	27.2429
GLYAT	-2.16741	4.4873	-8.76463	9.1e-17	5.48e-16	27.2351
EPS8L3	1.70133	2.86123	8.7635	9.18e-17	5.52e-16	27.227
CLGN	1.5882	2.87647	8.75825	9.53e-17	5.73e-16	27.1896
C8A	-1.49622	7.21684	-8.72459	1.22e-16	7.22e-16	26.9499
SLC22A1	-2.5064	5.81168	-8.70482	1.4e-16	8.27e-16	26.8093
FRAS1	1.0287	0.772165	8.68411	1.63e-16	9.53e-16	26.6624
MMP11	1.41138	3.04552	8.65552	2e-16	1.16e-15	26.4599
CTNND2	1.45666	1.23214	8.65184	2.05e-16	1.19e-15	26.4339
SLC44A3	1.23515	3.57549	8.64701	2.13e-16	1.23e-15	26.3997
MMP14	1.16283	5.23415	8.60701	2.83e-16	1.62e-15	26.1173
PGAP4	1.13518	1.85241	8.60657	2.84e-16	1.62e-15	26.1141
QPCT	1.00584	1.60318	8.5958	3.07e-16	1.74e-15	26.0382
HP	-1.95882	10.7079	-8.58676	3.27e-16	1.85e-15	25.9745
MMP9	1.53528	2.77115	8.58386	3.34e-16	1.89e-15	25.9541
BLVRA	1.0834	4.62879	8.58291	3.36e-16	1.9e-15	25.9475
TMSB10	1.23315	10.8478	8.56559	3.81e-16	2.13e-15	25.8256
TTC39A	1.08737	1.62721	8.53855	4.62e-16	2.57e-15	25.6357
ACSM2A	-1.51047	5.28004	-8.52819	4.97e-16	2.75e-15	25.5631
TKT	1.05321	6.02471	8.52547	5.07e-16	2.8e-15	25.544
NEURL3	1.26757	2.12004	8.52196	5.19e-16	2.87e-15	25.5195
NCF2	1.103	2.95851	8.5092	5.69e-16	3.13e-15	25.4301
CHD3	1.01172	2.83477	8.48988	6.52e-16	3.57e-15	25.295
IFI27L2	1.07627	3.26965	8.4869	6.66e-16	3.64e-15	25.2742
TRNP1	1.68797	3.65132	8.48025	6.99e-16	3.8e-15	25.2277
GLIS2	1.1245	2.40663	8.47789	7.1e-16	3.86e-15	25.2112
VEGFB	1.35264	5.34534	8.46853	7.59e-16	4.11e-15	25.1459
ZNF83	1.11649	2.04717	8.45815	8.17e-16	4.41e-15	25.0735
ITPKA	1.2489	3.00657	8.45519	8.34e-16	4.5e-15	25.0528
ASPDH	-1.62078	5.13054	-8.45362	8.44e-16	4.54e-15	25.0419
GPX7	1.22427	3.0275	8.45287	8.48e-16	4.57e-15	25.0367
HPR	-1.79888	7.71813	-8.44643	8.88e-16	4.77e-15	24.9918
SLC2A1	1.03094	1.88043	8.44069	9.25e-16	4.96e-15	24.9518
PTK7	1.16993	1.75624	8.41931	1.08e-15	5.73e-15	24.8031
IGF2BP1	1.3865	1.60979	8.40989	1.15e-15	6.1e-15	24.7376
ETNPPL	-1.70351	4.81373	-8.40301	1.21e-15	6.39e-15	24.6899
PCK1	-2.13348	6.58966	-8.38276	1.39e-15	7.32e-15	24.5494
SLC6A6	1.07348	1.6541	8.379	1.43e-15	7.51e-15	24.5233
FOXJ1	1.20381	0.951522	8.35242	1.72e-15	9.01e-15	24.3393
GAL3ST1	1.70932	2.70449	8.35184	1.73e-15	9.04e-15	24.3353
BICC1	1.46009	2.30079	8.33714	1.92e-15	9.98e-15	24.2337
PLEKHB1	1.19444	1.09297	8.32888	2.03e-15	1.05e-14	24.1767
TRIM47	1.03158	4.33511	8.32069	2.15e-15	1.11e-14	24.1202
ITGB4	1.12655	2.47672	8.25888	3.32e-15	1.68e-14	23.6949
GPT	-1.19606	5.76268	-8.20878	4.7e-15	2.34e-14	23.3517
ARL4C	1.07136	3.51326	8.18586	5.51e-15	2.73e-14	23.1952
F9	-1.88109	5.94308	-8.18054	5.72e-15	2.83e-14	23.1589
UAP1L1	1.03851	1.82244	8.17117	6.1e-15	3e-14	23.095
ATP1A1	1.3326	4.78333	8.16186	6.51e-15	3.2e-14	23.0316
AKR1B1	1.13751	3.61049	8.15748	6.71e-15	3.29e-14	23.0018
MMP12	1.18654	1.02255	8.15486	6.83e-15	3.35e-14	22.984
HPX	-1.52083	9.98915	-8.14492	7.32e-15	3.58e-14	22.9163
SEL1L3	1.33633	2.97218	8.13518	7.82e-15	3.82e-14	22.8501
AKR7A3	-1.75936	6.14638	-8.13496	7.84e-15	3.82e-14	22.8486
RTL8A	1.01913	5.36011	8.12824	8.21e-15	3.99e-14	22.803
CYP4A22	-1.49358	4.92745	-8.11304	9.12e-15	4.42e-14	22.6998
BICDL1	1.00495	2.4971	8.11157	9.21e-15	4.46e-14	22.6898
TREM2	1.19742	3.21019	8.09785	1.01e-14	4.89e-14	22.5968
PYCARD	1.17233	3.68993	8.05896	1.32e-14	6.3e-14	22.3338
OGDHL	-1.41667	4.63393	-8.05107	1.4e-14	6.63e-14	22.2806
DAB2	1.03092	3.57577	8.0476	1.43e-14	6.78e-14	22.2572
MOGAT2	-1.58744	3.05971	-7.99986	1.98e-14	9.26e-14	21.9358
TRIM71	1.12308	1.02579	7.97629	2.33e-14	1.08e-13	21.7776
SNX7	1.09963	3.7532	7.97332	2.38e-14	1.1e-13	21.7577
RBP4	-1.24617	12.632	-7.96738	2.47e-14	1.15e-13	21.7179
LAMB1	1.01662	3.20247	7.95963	2.61e-14	1.21e-13	21.666
RGS2	1.25577	3.80816	7.94582	2.87e-14	1.32e-13	21.5736
FBLN1	1.38498	3.27915	7.9452	2.88e-14	1.32e-13	21.5695
MDK	1.5201	6.72693	7.93925	3e-14	1.38e-13	21.5297
PFKFB1	-1.27496	3.7327	-7.9392	3e-14	1.38e-13	21.5294
COL5A2	1.0399	3.80776	7.93536	3.08e-14	1.41e-13	21.5037
TCEAL8	1.25239	5.4754	7.92927	3.21e-14	1.47e-13	21.4631
HID1	1.04378	2.40685	7.91655	3.5e-14	1.59e-13	21.3782
DCXR	-1.15703	9.04708	-7.8722	4.72e-14	2.13e-13	21.0829
SLC27A2	-1.22109	6.486	-7.86726	4.88e-14	2.2e-13	21.0501
RGS1	1.30026	2.99334	7.85397	5.34e-14	2.39e-13	20.9618
SLC29A4	1.46934	2.37847	7.83943	5.89e-14	2.63e-13	20.8655
PAQR5	1.15168	1.69773	7.83151	6.21e-14	2.77e-13	20.813
VIL1	1.65891	3.53478	7.80827	7.27e-14	3.22e-13	20.6593
SOX9	1.472	3.83272	7.79671	7.85e-14	3.46e-13	20.583
KIF12	1.25452	3.95114	7.78997	8.22e-14	3.61e-13	20.5385
CYP8B1	-2.30932	5.84514	-7.78529	8.48e-14	3.72e-13	20.5076
FGFR3	1.10608	4.94409	7.77854	8.87e-14	3.89e-13	20.4632
SCRN1	1.03115	1.91895	7.76331	9.83e-14	4.29e-13	20.3628
ABCB4	-1.32659	4.72517	-7.75226	1.06e-13	4.6e-13	20.2901
AFP	2.66269	4.03327	7.72208	1.29e-13	5.58e-13	20.092
SLC2A6	1.02322	2.72627	7.69343	1.57e-13	6.71e-13	19.9044
CLDN4	1.85392	2.79834	7.68268	1.68e-13	7.2e-13	19.8342
HSD17B6	-1.62183	8.08726	-7.67044	1.83e-13	7.78e-13	19.7543
PAPLN	1.10214	1.64399	7.66414	1.9e-13	8.1e-13	19.7132
RENBP	1.16654	3.28437	7.65261	2.06e-13	8.72e-13	19.638
IGSF1	1.00728	1.25971	7.64469	2.17e-13	9.17e-13	19.5865
APOA5	-1.6053	7.27898	-7.64468	2.17e-13	9.17e-13	19.5864
KLKB1	-1.00802	5.83841	-7.62986	2.39e-13	1.01e-12	19.49
PLP2	1.21878	4.75734	7.62251	2.51e-13	1.06e-12	19.4422
RGN	-1.0186	6.64398	-7.58841	3.14e-13	1.31e-12	19.2211
ANXA10	-1.38705	3.56656	-7.58768	3.16e-13	1.31e-12	19.2163
ADH1B	-1.79848	7.30075	-7.58083	3.3e-13	1.37e-12	19.172
POF1B	1.08454	1.07153	7.57065	3.53e-13	1.46e-12	19.1061
AQP9	-1.92821	6.99403	-7.56291	3.72e-13	1.54e-12	19.0561
SEC14L2	-1.25607	5.09157	-7.5563	3.88e-13	1.6e-12	19.0134
CLIP2	1.01694	2.58542	7.55501	3.92e-13	1.62e-12	19.0051
DKK1	1.67899	1.67312	7.52941	4.63e-13	1.9e-12	18.84
SERPINC1	-1.76691	11.1854	-7.51212	5.19e-13	2.12e-12	18.7287
APOC3	-1.62528	12.7036	-7.47299	6.7e-13	2.71e-12	18.4776
AZGP1	-1.29027	8.97615	-7.45917	7.34e-13	2.96e-12	18.3891
MASP2	-1.45785	6.1016	-7.45448	7.57e-13	3.04e-12	18.3592
ACSM2B	-1.28672	5.79503	-7.45428	7.58e-13	3.05e-12	18.3579
AGXT	-1.52411	8.86106	-7.42787	9e-13	3.59e-12	18.1892
SGPP2	1.08369	1.11796	7.4187	9.55e-13	3.81e-12	18.1308
TGFB1	1.07894	4.38346	7.41595	9.72e-13	3.87e-12	18.1132
TMEM98	1.13902	4.20118	7.39642	1.1e-12	4.37e-12	17.989
CYP2C8	-1.84908	6.85917	-7.3762	1.26e-12	4.96e-12	17.8605
WNK2	1.12875	1.10627	7.36975	1.31e-12	5.16e-12	17.8196
GNMT	-1.74763	6.04447	-7.36733	1.33e-12	5.24e-12	17.8042
ALDOB	-1.77453	10.1642	-7.3631	1.37e-12	5.37e-12	17.7775
CTHRC1	1.32554	2.62511	7.36299	1.37e-12	5.37e-12	17.7767
PFKP	1.02898	1.89593	7.36143	1.38e-12	5.43e-12	17.7668
CYP2A6	-2.70322	6.89552	-7.34874	1.5e-12	5.86e-12	17.6865
HKDC1	1.35199	3.87829	7.34259	1.56e-12	6.08e-12	17.6476
CYP4F2	-1.50267	5.50638	-7.33643	1.63e-12	6.32e-12	17.6086
CYP4A11	-1.50037	6.7763	-7.32433	1.76e-12	6.8e-12	17.5322
PHLDA2	1.23617	3.65218	7.31868	1.82e-12	7.04e-12	17.4965
RAP1GAP	1.13554	4.01561	7.31169	1.91e-12	7.34e-12	17.4524
IER3	1.17463	3.98942	7.28975	2.2e-12	8.41e-12	17.3142
ZIC2	1.08656	1.94556	7.28596	2.25e-12	8.6e-12	17.2904
CES2	-1.14935	7.0619	-7.26781	2.53e-12	9.62e-12	17.1764
BAMBI	1.29856	4.8715	7.24614	2.9e-12	1.1e-11	17.0405
PTP4A3	1.10745	4.14033	7.23929	3.03e-12	1.15e-11	16.9976
CDO1	-1.348	7.30404	-7.23724	3.07e-12	1.16e-11	16.9847
FABP4	-1.33003	3.22765	-7.22748	3.27e-12	1.23e-11	16.9237
MEP1A	1.4073	1.33986	7.1978	3.95e-12	1.48e-11	16.7384
PRAME	1.42531	1.18139	7.19017	4.15e-12	1.55e-11	16.6908
NAT2	-1.37518	2.75696	-7.1493	5.37e-12	1.97e-11	16.4368
SPP1	2.49874	6.65677	7.145	5.52e-12	2.03e-11	16.4101
LIF	1.04477	1.66173	7.14235	5.62e-12	2.06e-11	16.3937
SPINT1	1.67094	2.72362	7.1404	5.69e-12	2.08e-11	16.3816
HAO1	-1.30307	7.42462	-7.13547	5.87e-12	2.15e-11	16.3511
SELENOM	1.27549	4.19492	7.13349	5.94e-12	2.17e-11	16.3388
APOF	-1.64049	5.29617	-7.13224	5.99e-12	2.19e-11	16.3311
LRCOL1	-1.223	2.03171	-7.12133	6.41e-12	2.34e-11	16.2636
TSPAN15	1.02779	3.60478	7.11697	6.59e-12	2.4e-11	16.2366
ADH4	-2.2421	7.48708	-7.11005	6.89e-12	2.51e-11	16.1939
CACNG4	1.00681	0.933788	7.08367	8.13e-12	2.94e-11	16.0311
HGD	-1.02985	8.01988	-7.07808	8.42e-12	3.04e-11	15.9967
NRCAM	1.1108	1.33017	7.06953	8.89e-12	3.21e-11	15.9441
ETV4	1.4315	2.96222	7.06061	9.4e-12	3.38e-11	15.8892
CPVL	1.03436	3.70727	7.0604	9.41e-12	3.39e-11	15.8879
CYP2C9	-1.66705	6.83519	-7.05372	9.82e-12	3.52e-11	15.8469
LCAT	-1.05579	4.75618	-7.04539	1.03e-11	3.7e-11	15.7957
FBP1	-1.25864	6.61455	-7.03452	1.11e-11	3.95e-11	15.7291
CTH	-1.33979	5.13178	-7.02192	1.2e-11	4.26e-11	15.6519
GADD45G	-1.01591	6.4098	-7.02188	1.2e-11	4.26e-11	15.6517
INSIG1	-1.12502	7.91324	-6.98262	1.53e-11	5.38e-11	15.4119
RTP3	-1.65336	5.40268	-6.98154	1.54e-11	5.41e-11	15.4053
SNAP25	1.05895	1.52172	6.9802	1.55e-11	5.45e-11	15.3971
BEX2	1.6115	2.67021	6.9771	1.58e-11	5.56e-11	15.3783
ROBO1	1.14171	3.51498	6.96419	1.72e-11	6e-11	15.2997
AFM	-1.47755	6.56591	-6.95112	1.86e-11	6.49e-11	15.2202
FKBP10	1.13155	3.38916	6.94247	1.96e-11	6.83e-11	15.1677
CFHR3	-1.62188	4.91464	-6.93735	2.03e-11	7.04e-11	15.1366
CFHR2	-1.32583	7.71136	-6.92549	2.18e-11	7.56e-11	15.0647
HSD11B1	-2.13879	6.99607	-6.902	2.52e-11	8.67e-11	14.9227
SLC6A8	1.25415	2.76874	6.89411	2.65e-11	9.09e-11	14.875
NR1I3	-1.23089	4.53005	-6.89124	2.7e-11	9.25e-11	14.8577
UROC1	-1.67899	3.46649	-6.87393	3e-11	1.02e-10	14.7533
HRG	-1.91098	8.74034	-6.86012	3.27e-11	1.11e-10	14.6702
ACSM5	-1.36662	4.60371	-6.82718	4e-11	1.35e-10	14.4724
PKIB	1.08226	1.95134	6.82247	4.11e-11	1.39e-10	14.4442
IGSF23	-1.23376	4.03144	-6.76781	5.75e-11	1.91e-10	14.1178
MISP	1.32445	1.29191	6.74277	6.69e-11	2.21e-10	13.9689
GPC3	2.07749	7.5639	6.73773	6.9e-11	2.27e-10	13.939
TUSC3	1.05757	1.92971	6.73246	7.12e-11	2.34e-10	13.9078
SLC46A3	-1.16665	4.17436	-6.73191	7.15e-11	2.35e-10	13.9045
HLA-DQB2	1.00143	2.40022	6.71511	7.91e-11	2.59e-10	13.805
HJV	-1.38567	7.10597	-6.70764	8.28e-11	2.71e-10	13.7608
SFN	1.69758	4.46192	6.6942	8.98e-11	2.92e-10	13.6814
CCL20	1.62681	4.55871	6.68434	9.53e-11	3.1e-10	13.6233
PFKFB3	1.08028	3.16604	6.67815	9.89e-11	3.21e-10	13.5868
SULF1	1.01784	1.91257	6.674	1.01e-10	3.29e-10	13.5623
S100A6	1.1949	6.86294	6.6664	1.06e-10	3.44e-10	13.5176
FNDC5	-1.55585	3.0238	-6.65886	1.11e-10	3.59e-10	13.4732
SDS	-2.18449	6.32652	-6.65659	1.13e-10	3.63e-10	13.4599
UPK3A	1.67632	2.05613	6.65637	1.13e-10	3.64e-10	13.4586
BEX3	1.28011	6.74928	6.65175	1.16e-10	3.74e-10	13.4314
TFR2	-1.01261	8.13971	-6.63851	1.26e-10	4.03e-10	13.3537
RDH16	-1.53092	5.73115	-6.62312	1.38e-10	4.4e-10	13.2635
PEG10	2.11463	3.23038	6.61562	1.44e-10	4.59e-10	13.2196
C8B	-1.07324	7.72919	-6.61217	1.47e-10	4.69e-10	13.1995
ABCB11	-1.31232	3.85084	-6.60293	1.55e-10	4.94e-10	13.1454
MFSD2A	-1.54331	3.13731	-6.59438	1.64e-10	5.18e-10	13.0955
PFN2	1.03544	2.58086	6.57655	1.82e-10	5.73e-10	12.9916
GPT2	-1.0129	5.70623	-6.55845	2.03e-10	6.35e-10	12.8863
SLC51A	-1.17352	4.12346	-6.5129	2.65e-10	8.25e-10	12.6223
LECT2	-1.49702	4.50991	-6.50937	2.71e-10	8.41e-10	12.6019
RPL39L	1.21537	3.27054	6.50557	2.77e-10	8.6e-10	12.58
ADH1C	-1.89651	7.94908	-6.49693	2.92e-10	9.03e-10	12.5301
MAT1A	-1.04597	8.7222	-6.4943	2.96e-10	9.17e-10	12.5149
KRT19	1.61622	2.23468	6.44668	3.92e-10	1.2e-09	12.2411
RAB34	1.09378	3.25053	6.4402	4.08e-10	1.25e-09	12.2039
PLG	-1.24255	8.22452	-6.43927	4.1e-10	1.25e-09	12.1986
SERPINE2	1.04107	2.37974	6.43628	4.17e-10	1.28e-09	12.1815
DPYS	-1.25909	6.60929	-6.39286	5.38e-10	1.63e-09	11.9335
DAO	-1.09871	4.54055	-6.38568	5.61e-10	1.69e-09	11.8926
SLC6A12	-1.01878	3.92596	-6.37139	6.09e-10	1.83e-09	11.8114
NXPH4	1.10721	1.72167	6.35617	6.66e-10	1.99e-09	11.725
LARGE2	1.0109	2.11614	6.34405	7.14e-10	2.13e-09	11.6563
MAL2	1.00744	5.02565	6.34386	7.15e-10	2.14e-09	11.6552
HGFAC	-1.84685	4.30273	-6.31615	8.4e-10	2.49e-09	11.4986
CYP2A7	-1.85289	3.01184	-6.30777	8.82e-10	2.61e-09	11.4513
C4BPA	-1.29177	9.40547	-6.30533	8.94e-10	2.64e-09	11.4376
SERPINA11	-1.37341	6.96098	-6.28359	1.01e-09	2.98e-09	11.3152
UGT2B10	-1.43428	6.57812	-6.26343	1.14e-09	3.33e-09	11.2021
SCARA3	1.01303	3.28793	6.25537	1.19e-09	3.48e-09	11.157
KLF5	1.00134	2.23103	6.23968	1.3e-09	3.8e-09	11.0692
UCHL1	1.26477	1.64432	6.22208	1.44e-09	4.18e-09	10.9709
AGR2	1.34422	1.22525	6.21977	1.46e-09	4.24e-09	10.9581
DMKN	1.02953	1.24508	6.21945	1.47e-09	4.25e-09	10.9563
ANXA13	1.29463	3.13925	6.20691	1.57e-09	4.54e-09	10.8864
NPNT	1.008	2.15266	6.19714	1.66e-09	4.8e-09	10.8321
PLPP2	1.30028	2.03628	6.18618	1.77e-09	5.09e-09	10.7712
F12	-1.1472	7.79668	-6.17635	1.87e-09	5.37e-09	10.7167
CPS1	-1.78095	7.06805	-6.15182	2.15e-09	6.13e-09	10.5809
CYP3A4	-2.42242	5.95914	-6.11356	2.67e-09	7.54e-09	10.37
MT1X	-1.35283	4.05796	-6.0917	3.03e-09	8.47e-09	10.25
ADH1A	-1.3322	7.70154	-6.08402	3.16e-09	8.82e-09	10.2079
POSTN	1.15839	2.34043	6.08336	3.17e-09	8.85e-09	10.2043
MSC	1.27644	2.54512	6.05744	3.67e-09	1.02e-08	10.0626
SULT1C2	1.02356	2.00655	6.04592	3.91e-09	1.08e-08	9.99979
CXCL5	1.06009	0.943411	6.02305	4.45e-09	1.22e-08	9.87532
KNG1	-1.11645	9.12249	-6.01927	4.54e-09	1.25e-08	9.85481
SLC25A47	-1.81766	5.09194	-6.01361	4.69e-09	1.29e-08	9.82409
VCAM1	1.03622	3.34789	5.99209	5.28e-09	1.44e-08	9.7075
GPLD1	-1.12326	3.4867	-5.97372	5.85e-09	1.59e-08	9.60821
PAGE1	1.21685	0.823603	5.9588	6.36e-09	1.72e-08	9.5278
CYBA	1.02343	4.78033	5.95729	6.41e-09	1.74e-08	9.51965
OTC	-1.37246	6.33012	-5.93597	7.21e-09	1.95e-08	9.40501
TFF2	1.0418	0.876233	5.89281	9.15e-09	2.45e-08	9.17397
SLC39A4	1.07084	2.46248	5.88513	9.54e-09	2.55e-08	9.13303
B3GNT3	1.22691	2.78823	5.87536	1.01e-08	2.68e-08	9.08096
SUSD4	1.18149	2.4408	5.86553	1.06e-08	2.82e-08	9.02867
MMP7	1.38549	2.17216	5.85314	1.14e-08	3.01e-08	8.96282
G6PC	-1.26433	7.36923	-5.8488	1.16e-08	3.08e-08	8.93981
HAO2	-1.55644	4.34887	-5.83601	1.25e-08	3.29e-08	8.87201
FGA	-1.04151	12.1891	-5.83454	1.26e-08	3.32e-08	8.86421
BHMT	-1.50456	6.2677	-5.80814	1.45e-08	3.81e-08	8.72473
PON1	-1.28395	7.35783	-5.80185	1.5e-08	3.93e-08	8.69156
SLCO1B1	-1.05694	6.45443	-5.79217	1.58e-08	4.14e-08	8.64057
FLNC	1.03467	1.5294	5.7902	1.6e-08	4.18e-08	8.63021
BAIAP2L2	1.01687	3.239	5.78398	1.66e-08	4.32e-08	8.59751
VNN2	1.11108	2.89501	5.74434	2.05e-08	5.3e-08	8.38972
UPB1	-1.08555	5.49768	-5.74403	2.05e-08	5.31e-08	8.38808
PODXL2	1.23161	2.09207	5.71752	2.37e-08	6.09e-08	8.24981
PRR15L	1.21722	2.48657	5.68825	2.77e-08	7.08e-08	8.0977
FOXQ1	1.13183	2.46866	5.68544	2.81e-08	7.19e-08	8.0831
EPCAM	1.75545	2.77929	5.68137	2.87e-08	7.34e-08	8.06205
H2AW	1.06045	1.79734	5.6765	2.95e-08	7.52e-08	8.03682
ELFN1	-1.0229	2.86846	-5.67101	3.04e-08	7.73e-08	8.00843
SPP2	-1.53764	6.01066	-5.65754	3.26e-08	8.28e-08	7.93879
CYP2B6	-1.23486	4.97578	-5.64415	3.5e-08	8.87e-08	7.86975
AP1M2	1.40835	2.56502	5.64046	3.57e-08	9.04e-08	7.85076
FTCD	-1.11226	7.09612	-5.63266	3.73e-08	9.41e-08	7.8106
S100P	1.96105	4.65087	5.62704	3.84e-08	9.68e-08	7.78173
SLC13A5	-1.17101	4.99474	-5.54803	5.82e-08	1.44e-07	7.37806
USH1C	1.13767	1.59775	5.53198	6.33e-08	1.56e-07	7.29667
ST14	1.0379	4.35073	5.47898	8.34e-08	2.04e-07	7.02922
SAA1	-1.9589	8.57959	-5.47165	8.67e-08	2.11e-07	6.99239
FETUB	-1.32942	5.3311	-5.46216	9.11e-08	2.22e-07	6.94475
UGT2B11	1.18384	3.05415	5.45687	9.36e-08	2.28e-07	6.91826
QSOX1	1.08031	3.7956	5.39889	1.26e-07	3.03e-07	6.62913
GCGR	-1.34854	3.27689	-5.38846	1.33e-07	3.19e-07	6.57739
THRSP	-1.71157	4.12901	-5.27104	2.42e-07	5.67e-07	6.00082
LGALS3BP	1.00913	7.61769	5.25272	2.65e-07	6.19e-07	5.91179
GREM2	-1.09568	2.26437	-5.25128	2.67e-07	6.23e-07	5.90483
PCSK1N	1.0348	1.31662	5.20888	3.3e-07	7.62e-07	5.6999
CXCL8	1.14772	2.87899	5.17684	3.87e-07	8.89e-07	5.54604
CCL16	-1.21837	6.04747	-5.16969	4.01e-07	9.19e-07	5.51181
UGT1A4	-1.41228	4.03618	-5.15351	4.35e-07	9.93e-07	5.43446
FGB	-1.02216	11.2945	-5.14179	4.61e-07	1.05e-06	5.37857
UGT2B7	-1.15177	7.22284	-5.13447	4.77e-07	1.09e-06	5.34374
ASPG	-1.0394	2.6024	-5.12639	4.97e-07	1.13e-06	5.30532
OR2I1P	1.06913	5.45716	5.09026	5.93e-07	1.34e-06	5.13422
COL1A2	1.00309	5.06239	5.08894	5.97e-07	1.35e-06	5.12796
COL1A1	1.13005	5.84219	5.05897	6.91e-07	1.55e-06	4.98686
MT2A	-1.0398	9.01585	-5.04511	7.4e-07	1.65e-06	4.92182
CYP1A2	-1.57048	2.86553	-5.03334	7.83e-07	1.74e-06	4.86673
S100A9	1.02559	4.94782	5.01938	8.38e-07	1.86e-06	4.80152
TTR	-1.14321	10.3325	-4.9663	1.08e-06	2.37e-06	4.55496
CXCL1	1.17436	2.39193	4.9523	1.16e-06	2.53e-06	4.49034
HSD17B13	-1.62941	4.43232	-4.92855	1.3e-06	2.82e-06	4.38104
SLC28A1	-1.03953	3.88471	-4.92648	1.31e-06	2.85e-06	4.37152
TESC	1.12177	3.65722	4.88234	1.62e-06	3.48e-06	4.16969
FDCSP	1.18194	1.36464	4.85736	1.82e-06	3.89e-06	4.05616
CTAG2	1.14586	1.32846	4.83055	2.06e-06	4.4e-06	3.93486
ACSL4	1.15567	5.68365	4.79712	2.41e-06	5.1e-06	3.78445
SAA2	-1.45956	4.27119	-4.78742	2.53e-06	5.33e-06	3.74095
ALDH1L1	-1.08029	5.40206	-4.78659	2.54e-06	5.35e-06	3.73726
IGFBP1	-1.07357	8.94116	-4.77742	2.65e-06	5.57e-06	3.69621
SEZ6L2	1.18276	3.12065	4.73577	3.21e-06	6.71e-06	3.51078
MT1A	-1.11375	4.61266	-4.70199	3.75e-06	7.79e-06	3.36139
AOX1	-1.07723	7.40177	-4.63701	5.05e-06	1.04e-05	3.07669
PGLYRP2	-1.07623	5.82415	-4.61004	5.71e-06	1.17e-05	2.95957
SULT2A1	-1.14025	8.47199	-4.57425	6.71e-06	1.36e-05	2.80506
FGFR2	1.05107	3.39887	4.54625	7.6e-06	1.53e-05	2.68491
UGT2B15	-1.14949	7.33508	-4.49376	9.61e-06	1.92e-05	2.46145
LYZ	1.18222	6.37595	4.42473	1.3e-05	2.56e-05	2.17108
IGF2	1.21941	1.60248	4.34714	1.82e-05	3.55e-05	1.8495
S100A14	1.07664	4.1311	4.33533	1.92e-05	3.72e-05	1.80101
APOA1	-1.06416	12.5382	-4.14418	4.31e-05	8.07e-05	1.03244
SPINK1	1.62374	6.43431	4.08387	5.53e-05	0.000102341	0.796465
PGC	1.25735	1.95738	4.04844	6.39e-05	0.00011747	0.65925
NQO1	1.17107	4.61503	3.77459	0.000189097	0.000331294	-0.364212
COX7B2	1.0164	1.96767	3.69511	0.000256093	0.000441758	-0.648947
CYP2E1	-1.40813	6.77416	-3.61426	0.00034677	0.000589402	-0.932857
CYP1A1	-1.00293	2.56406	-3.6023	0.000362496	0.000614874	-0.97434
GSTM1	-1.0308	2.20084	-3.47526	0.000576516	0.000953952	-1.40732
C9	-1.1089	5.48717	-3.12645	0.00192202	0.00298671	-2.52128
PLA2G2A	-1.18232	5.54457	-2.89155	0.00408031	0.00612522	-3.20877
