# Supplementary material for: A novel ferroptosis-related signature for predicting prognosis, immune characteristics, and treatment prediction in hepatocellular carcinoma
Source: PLoS One. 2025 Jun 4;20(6):e0322158. doi: 10.1371/journal.pone.0322158 (PMC12136417; doi:10.1371/journal.pone.0322158)
Supplement: S5 Table — (XLSX) [file pone.0322158.s012.xlsx]

## Sheet: DSigDB_table_ns8116
S5 Table Drug prediction for nFRGs
Term	P-value	Adjusted P-value	Odds Ratio	Combined Score	Genes
gossypol HL60 DOWN	5.61e-05	0.0197039	289.116	2829.76	NT5DC2;KIF20A
7646-79-9 CTD 00000928	8.84e-05	0.0197039	84530	789013	G6PD;NT5DC2;KIF20A;SLC7A11;EZH2
COPPER CTD 00005706	0.000236	0.0336315	43.4941	363.278	G6PD;NT5DC2;KIF20A;SLC7A11
Glycidamide CTD 00002776	0.000318	0.0336315	118.351	952.964	G6PD;SLC7A11
acetaminophen CTD 00005295	0.000377	0.0336315	79325	625333	G6PD;NT5DC2;KIF20A;SLC7A11;EZH2
doxorubicin CTD 00005874	0.000496	0.036079	38.6506	294.066	G6PD;KIF20A;EZH2
cinnamaldehyde CTD 00000671	0.000666	0.036079	81.1125	593.329	G6PD;SLC7A11
bicalutamide CTD 00002279	0.000706	0.036079	78.6786	570.853	KIF20A;SLC7A11
Enterolactone CTD 00001393	0.00105974	0.036079	29.484	201.957	KIF20A;SLC7A11;EZH2
LUCANTHONE CTD 00006227	0.0011053	0.036079	62.5087	425.537	KIF20A;EZH2
diethylstilbestrol CTD 00005818	0.00132049	0.036079	57.039	378.154	SLC7A11;EZH2
hydrogen peroxide CTD 00006118	0.00142216	0.036079	25.9663	170.224	G6PD;KIF20A;SLC7A11;EZH2
testosterone CTD 00006844	0.0021983	0.036079	22.6097	138.373	G6PD;KIF20A;EZH2
lycorine PC3 DOWN	0.0022052	0.036079	43.7667	267.718	KIF20A;SLC7A11
Bisphenol A CTD 00000312	0.00227598	0.036079	22.3225	135.84	KIF20A;SLC7A11;EZH2
quercetin CTD 00006679	0.00271153	0.036079	21.3583	126.233	G6PD;KIF20A;SLC7A11;EZH2
TERT-BUTYL HYDROPEROXIDE CTD 00007349	0.0027142	0.036079	20.9159	123.598	G6PD;SLC7A11;EZH2
glutaraldehyde CTD 00006033	0.0027472	0.036079	499.625	2946.37	G6PD
PRIMAQUINE CTD 00006613	0.0027472	0.036079	499.625	2946.37	G6PD
clopamide HL60 DOWN	0.00286662	0.036079	38.1963	223.625	NT5DC2;SLC7A11
Sorafenib TTD 00011025	0.00299665	0.036079	454.182	2638.91	EZH2
7-ACA CTD 00001461	0.0034954	0.036079	384.269	2173.55	SLC7A11
Isoquercitrin TTD 00008703	0.0034954	0.036079	384.269	2173.55	EZH2
lobeline HL60 DOWN	0.00382475	0.036079	18.4021	102.431	NT5DC2;SLC7A11;EZH2
Pentabromodiphenyl ether CTD 00003077	0.00412071	0.036079	31.6094	173.59	NT5DC2;SLC7A11
CHLOROPICRIN CTD 00003338	0.00449229	0.036079	293.794	1588.07	SLC7A11
EPICHLOROHYDRIN CTD 00005906	0.00449229	0.036079	293.794	1588.07	SLC7A11
ZINC CTD 00007011	0.00486757	0.036079	16.7993	89.4588	NT5DC2;KIF20A;SLC7A11
deferoxamine MCF7 DOWN	0.00499044	0.036079	262.842	1393.12	KIF20A
DIBUTYLTIN DICHLORIDE CTD 00001008	0.00499044	0.036079	262.842	1393.12	SLC7A11
monensin PC3 UP	0.00499044	0.036079	262.842	1393.12	SLC7A11
mycophenolic acid MCF7 DOWN	0.00499044	0.036079	262.842	1393.12	SLC7A11
SCH-202676 hydrobromide CTD 00003869	0.00523944	0.036079	249.688	1311.24	G6PD
securinine MCF7 UP	0.00523944	0.036079	249.688	1311.24	SLC7A11
hypericin CTD 00000183	0.00523944	0.036079	249.688	1311.24	EZH2
cloperastine MCF7 UP	0.00523944	0.036079	249.688	1311.24	SLC7A11
clotrimazole MCF7 UP	0.00523944	0.036079	249.688	1311.24	SLC7A11
metixene MCF7 UP	0.00523944	0.036079	249.688	1311.24	SLC7A11
monobenzone MCF7 DOWN	0.00523944	0.036079	249.688	1311.24	KIF20A
Tetradioxin CTD 00006848	0.00534371	0.036079	17.2487	90.2422	NT5DC2;KIF20A;SLC7A11;EZH2
ticlopidine MCF7 UP	0.00548839	0.036079	237.786	1237.7	SLC7A11
loperamide MCF7 UP	0.00548839	0.036079	237.786	1237.7	SLC7A11
1-METHYLPHENANTHRENE CTD 00001894	0.00548839	0.036079	237.786	1237.7	G6PD
oxyphenbutazone MCF7 UP	0.00548839	0.036079	237.786	1237.7	SLC7A11
Phorbol 12-myristate 13-acetate CTD 00006852	0.00554538	0.036079	27.0464	140.501	KIF20A;SLC7A11
biotin CTD 00005513	0.00573729	0.036079	226.966	1171.32	EZH2
carmustine MCF7 UP	0.00573729	0.036079	226.966	1171.32	SLC7A11
cytochalasin B MCF7 UP	0.00573729	0.036079	226.966	1171.32	SLC7A11
rescinnamine MCF7 UP	0.00598614	0.036079	217.087	1111.12	SLC7A11
celecoxib MCF7 UP	0.00598614	0.036079	217.087	1111.12	SLC7A11
HEXANE CTD 00001239	0.00598614	0.036079	217.087	1111.12	G6PD
5194442 MCF7 UP	0.00623494	0.036079	208.031	1056.3	SLC7A11
5253409 MCF7 UP	0.00623494	0.036079	208.031	1056.3	SLC7A11
dapsone CTD 00005751	0.00623494	0.036079	208.031	1056.3	G6PD
disulfiram PC3 UP	0.00623494	0.036079	208.031	1056.3	SLC7A11
lycorine MCF7 DOWN	0.00623494	0.036079	208.031	1056.3	SLC7A11
COUMESTROL CTD 00005717	0.00645432	0.036079	15.0796	76.0465	KIF20A;SLC7A11;EZH2
ebselen MCF7 UP	0.00648369	0.036079	199.7	1006.18	SLC7A11
econazole MCF7 UP	0.00648369	0.036079	199.7	1006.18	SLC7A11
maprotiline MCF7 UP	0.00648369	0.036079	199.7	1006.18	SLC7A11
metixene PC3 UP	0.00648369	0.036079	199.7	1006.18	SLC7A11
AC1L1KON CTD 00000061	0.00673239	0.036079	192.01	960.207	EZH2
benzoic acid CTD 00007316	0.00673239	0.036079	192.01	960.207	G6PD
lactic acid CTD 00007283	0.00673239	0.036079	192.01	960.207	G6PD
lynestrenol MCF7 UP	0.00673239	0.036079	192.01	960.207	SLC7A11
mometasone MCF7 UP	0.00673239	0.036079	192.01	960.207	SLC7A11
5155877 PC3 UP	0.00698104	0.036079	184.889	917.891	SLC7A11
fluphenazine PC3 UP	0.00698104	0.036079	184.889	917.891	SLC7A11
isotretinoin MCF7 UP	0.00698104	0.036079	184.889	917.891	SLC7A11
piroxicam CTD 00006571	0.00711848	0.036079	23.7026	117.211	KIF20A;EZH2
benfluorex MCF7 UP	0.00722964	0.036079	178.277	878.827	SLC7A11
norcyclobenzaprine PC3 UP	0.00722964	0.036079	178.277	878.827	SLC7A11
dirithromycin HL60 DOWN	0.00729615	0.036079	23.3947	115.112	NT5DC2;EZH2
dequalinium chloride MCF7 UP	0.00747819	0.036079	172.121	842.662	SLC7A11
progesterone CTD 00006624	0.00755672	0.036079	14.1865	69.3053	KIF20A;SLC7A11;EZH2
ALUMINUM CTD 00005362	0.00772669	0.036079	166.375	809.094	G6PD
methylbenzethonium chloride MCF7 UP	0.00772669	0.036079	166.375	809.094	SLC7A11
methyl salicylate CTD 00001586	0.00772669	0.036079	166.375	809.094	G6PD
nifuroxazide MCF7 UP	0.00772669	0.036079	166.375	809.094	SLC7A11
1,6-Diisocyanatohexane CTD 00000793	0.00797515	0.036079	161	777.859	SLC7A11
bepridil MCF7 UP	0.00797515	0.036079	161	777.859	SLC7A11
calcitriol CTD 00005558	0.00804968	0.036079	13.8414	66.7451	G6PD;KIF20A;EZH2
alpha-Hexylcinnamaldehyde CTD 00002937	0.00822355	0.036079	155.961	748.73	G6PD
trifluridine MCF7 DOWN	0.00822355	0.036079	155.961	748.73	KIF20A
isopropanol CTD 00007325	0.00822355	0.036079	155.961	748.73	G6PD
rosavin CTD 00004837	0.00822355	0.036079	155.961	748.73	EZH2
perphenazine MCF7 UP	0.0084719	0.036079	151.227	721.505	SLC7A11
quercetin MCF7 UP	0.0084719	0.036079	151.227	721.505	SLC7A11
vanillin CTD 00003324	0.0084719	0.036079	151.227	721.505	SLC7A11
pyrantel HL60 DOWN	0.0087202	0.036079	146.772	696.01	NT5DC2
resveratrol PC3 UP	0.0087202	0.036079	146.772	696.01	SLC7A11
benzene CTD 00005481	0.00887502	0.036079	21.0788	99.5873	KIF20A;SLC7A11
ciprofloxacin CTD 00005674	0.00896846	0.036079	142.571	672.088	G6PD
sulconazole MCF7 UP	0.00896846	0.036079	142.571	672.088	SLC7A11
fenbendazole MCF7 UP	0.00896846	0.036079	142.571	672.088	SLC7A11
cinnamyl alcohol CTD 00001006	0.00896846	0.036079	142.571	672.088	G6PD
semustine MCF7 UP	0.00921666	0.036079	138.604	649.602	SLC7A11
ivermectin MCF7 UP	0.00921666	0.036079	138.604	649.602	SLC7A11
miconazole MCF7 UP	0.00921666	0.036079	138.604	649.602	SLC7A11
AC1L1I3Y CTD 00006365	0.00971292	0.036079	131.296	608.465	G6PD
Ammonium hexachloroplatinate(IV) CTD 00000945	0.00971292	0.036079	131.296	608.465	SLC7A11
benzo[a]pyrene CTD 00005488	0.00984313	0.036079	14.095	65.1328	G6PD;KIF20A;SLC7A11;EZH2
troglitazone CTD 00002415	0.00990905	0.036079	19.8726	91.6984	KIF20A;EZH2
8-Bromo-cAMP, Na CTD 00007044	0.00993853	0.036079	19.841	91.4936	SLC7A11;EZH2
Bandrowski's base CTD 00002216	0.00996097	0.036079	127.923	589.608	G6PD
trifluoperazine MCF7 UP	0.00996097	0.036079	127.923	589.608	SLC7A11
mebendazole MCF7 UP	0.00996097	0.036079	127.923	589.608	SLC7A11
quinisocaine MCF7 UP	0.010209	0.036079	124.719	571.772	SLC7A11
FLUORANTHENE CTD 00000365	0.010209	0.036079	124.719	571.772	G6PD
F0447-0125 PC3 UP	0.010209	0.036079	124.719	571.772	SLC7A11
ACRYLAMIDE CTD 00007343	0.0104569	0.036079	121.671	554.878	SLC7A11
0173570-0000 PC3 DOWN	0.0107048	0.036079	118.768	538.857	KIF20A
5182598 MCF7 UP	0.0107048	0.036079	118.768	538.857	SLC7A11
benzethonium chloride MCF7 UP	0.0107048	0.036079	118.768	538.857	SLC7A11
monensin MCF7 UP	0.0107048	0.036079	118.768	538.857	SLC7A11
securinine HL60 UP	0.0109527	0.036079	116	523.644	SLC7A11
2-deoxy-D-glucose MCF7 UP	0.0109527	0.036079	116	523.644	SLC7A11
hexetidine MCF7 UP	0.0109527	0.036079	116	523.644	SLC7A11
minocycline HL60 UP	0.0109527	0.036079	116	523.644	SLC7A11
oxolinic acid HL60 DOWN	0.0109527	0.036079	116	523.644	NT5DC2
raloxifene CTD 00007367	0.010965	0.036079	18.8216	84.943	KIF20A;SLC7A11
scriptaid PC3 DOWN	0.0111509	0.036079	18.6522	83.8645	KIF20A;SLC7A11
semustine PC3 UP	0.0112005	0.036079	113.358	509.181	SLC7A11
thiostrepton PC3 UP	0.0112005	0.036079	113.358	509.181	SLC7A11
5707885 PC3 UP	0.0112005	0.036079	113.358	509.181	SLC7A11
ionomycin MCF7 UP	0.0112005	0.036079	113.358	509.181	SLC7A11
Diquat dication CTD 00005858	0.0112005	0.036079	113.358	509.181	SLC7A11
clomifene MCF7 UP	0.0114483	0.036079	110.833	495.416	SLC7A11
cloperastine PC3 UP	0.0114483	0.036079	110.833	495.416	SLC7A11
geldanamycin PC3 UP	0.0114483	0.036079	110.833	495.416	SLC7A11
prednisolone CTD 00006605	0.011696	0.036079	108.418	482.301	SLC7A11
1,4-chrysenequinone HL60 UP	0.011696	0.036079	108.418	482.301	SLC7A11
BW-B70C MCF7 UP	0.011696	0.036079	108.418	482.301	SLC7A11
2-Mercaptobenzothiazole CTD 00000240	0.011696	0.036079	108.418	482.301	SLC7A11
pizotifen PC3 UP	0.0119436	0.036079	106.106	469.792	SLC7A11
syrosingopine MCF7 UP	0.0119436	0.036079	106.106	469.792	SLC7A11
etoposide MCF7 DOWN	0.0119436	0.036079	106.106	469.792	KIF20A
gossypol MCF7 UP	0.0119436	0.036079	106.106	469.792	SLC7A11
puromycin PC3 DOWN	0.0121025	0.036079	17.8472	78.7838	NT5DC2;KIF20A
estriol CTD 00005924	0.0121912	0.036079	103.891	457.85	SLC7A11
DICHLOROMETHANE CTD 00006313	0.0121912	0.036079	103.891	457.85	SLC7A11
clioquinol PC3 UP	0.0121912	0.036079	103.891	457.85	SLC7A11
perphenazine PC3 UP	0.0124388	0.036079	101.765	446.438	SLC7A11
ETHYLBENZENE CTD 00000178	0.0124388	0.036079	101.765	446.438	SLC7A11
O-XYLENE CTD 00001228	0.0124388	0.036079	101.765	446.438	SLC7A11
Elesclomol CTD 00004602	0.0124388	0.036079	101.765	446.438	SLC7A11
mycophenolic acid CTD 00006358	0.0124388	0.036079	101.765	446.438	SLC7A11
(+)-chelidonine HL60 DOWN	0.0124388	0.036079	101.765	446.438	SLC7A11
PNU-0293363 MCF7 DOWN	0.0124388	0.036079	101.765	446.438	KIF20A
STOCK1N-35696 MCF7 UP	0.0124388	0.036079	101.765	446.438	SLC7A11
Tyrphostin AG 538 TTD 00011608	0.0124388	0.036079	101.765	446.438	EZH2
monorden MCF7 UP	0.0124388	0.036079	101.765	446.438	SLC7A11
choline CTD 00005662	0.0126863	0.036079	99.725	435.522	KIF20A
5155877 MCF7 UP	0.0126863	0.036079	99.725	435.522	SLC7A11
securinine PC3 UP	0.0129337	0.036079	97.7647	425.073	SLC7A11
ciclosporin PC3 UP	0.0129337	0.036079	97.7647	425.073	SLC7A11
methotrexate MCF7 DOWN	0.0129337	0.036079	97.7647	425.073	KIF20A
pararosaniline MCF7 UP	0.0129337	0.036079	97.7647	425.073	SLC7A11
pyrvinium PC3 UP	0.0131812	0.036079	95.8798	415.061	SLC7A11
LY-294002 HL60 DOWN	0.0131812	0.036079	95.8798	415.061	SLC7A11
CHEBI:18224 CTD 00001728	0.0134285	0.036079	94.066	405.46	G6PD
trimipramine PC3 UP	0.0134285	0.036079	94.066	405.46	SLC7A11
3,3',4,4'-Tetrachlorobiphenyl CTD 00001342	0.0134285	0.036079	94.066	405.46	SLC7A11
etacrynic acid MCF7 UP	0.0134285	0.036079	94.066	405.46	SLC7A11
ethaverine HL60 DOWN	0.0134285	0.036079	94.066	405.46	SLC7A11
geldanamycin HL60 DOWN	0.0134285	0.036079	94.066	405.46	SLC7A11
zidovudine PC3 UP	0.0136758	0.036306	92.3194	396.247	SLC7A11
fluoride CTD 00005982	0.0136758	0.036306	92.3194	396.247	G6PD
5707885 MCF7 UP	0.0139231	0.0363539	90.6364	387.399	SLC7A11
quercetin TTD 00010442	0.0141703	0.0363539	89.0134	378.895	EZH2
prochlorperazine MCF7 UP	0.0144175	0.0363539	87.4474	370.717	SLC7A11
quinisocaine PC3 UP	0.0144175	0.0363539	87.4474	370.717	SLC7A11
estrone CTD 00005927	0.0144175	0.0363539	87.4474	370.717	SLC7A11
alpha-Tocopherol CTD 00007387	0.0144175	0.0363539	87.4474	370.717	SLC7A11
gossypol PC3 UP	0.0144175	0.0363539	87.4474	370.717	SLC7A11
sulfasalazine CTD 00006719	0.0146646	0.0363539	85.9353	362.847	SLC7A11
Nitroprusside CTD 00006411	0.0146646	0.0363539	85.9353	362.847	G6PD
tamoxifen CTD 00006827	0.0148138	0.0363539	15.9958	67.3776	G6PD;EZH2
STOCK1N-35215 MCF7 UP	0.0149116	0.0363539	84.4746	355.267	SLC7A11
methylene blue CTD 00006312	0.0151586	0.0363539	83.0625	347.964	G6PD
tamoxifen MCF7 UP	0.0151586	0.0363539	83.0625	347.964	SLC7A11
vanoxerine MCF7 UP	0.0151586	0.0363539	83.0625	347.964	SLC7A11
F0447-0125 MCF7 UP	0.0151586	0.0363539	83.0625	347.964	SLC7A11
ciclopirox HL60 DOWN	0.0151586	0.0363539	83.0625	347.964	KIF20A
N-(undeca-2,4,7-trienylideneamino)nitrous amide CTD 00001653	0.0154056	0.0363539	81.6967	340.922	SLC7A11
toluene CTD 00006907	0.0154056	0.0363539	81.6967	340.922	SLC7A11
alvespimycin MCF7 UP	0.0154056	0.0363539	81.6967	340.922	SLC7A11
Ademetionine BOSS	0.0154056	0.0363539	81.6967	340.922	EZH2
nocodazole MCF7 UP	0.0154056	0.0363539	81.6967	340.922	SLC7A11
resveratrol MCF7 UP	0.0156525	0.0363595	80.375	334.129	SLC7A11
chlorprothixene MCF7 UP	0.0156525	0.0363595	80.375	334.129	SLC7A11
myricetin TTD 00009430	0.0156525	0.0363595	80.375	334.129	EZH2
thiostrepton MCF7 UP	0.0158994	0.0365522	79.0952	327.571	SLC7A11
alexidine PC3 UP	0.0158994	0.0365522	79.0952	327.571	SLC7A11
15-delta prostaglandin J2 PC3 UP	0.0161462	0.0365543	77.8555	321.237	SLC7A11
ciclosporin MCF7 UP	0.0161462	0.0365543	77.8555	321.237	SLC7A11
papaverine HL60 DOWN	0.0161462	0.0365543	77.8555	321.237	SLC7A11
ciclopirox MCF7 DOWN	0.0166397	0.0369145	75.4886	309.199	KIF20A
pentetrazol HL60 DOWN	0.0166397	0.0369145	75.4886	309.199	NT5DC2
Mehp CTD 00000849	0.0168863	0.0369145	74.3582	303.474	SLC7A11
5109870 MCF7 DOWN	0.0168863	0.0369145	74.3582	303.474	KIF20A
ebselen TTD 00007775	0.0168863	0.0369145	74.3582	303.474	G6PD
deptropine PC3 UP	0.0168863	0.0369145	74.3582	303.474	SLC7A11
lomustine MCF7 UP	0.0168863	0.0369145	74.3582	303.474	SLC7A11
spiperone PC3 DOWN	0.0171329	0.0369145	73.261	297.934	KIF20A
desipramine PC3 UP	0.0171329	0.0369145	73.261	297.934	SLC7A11
disulfiram MCF7 UP	0.0171329	0.0369145	73.261	297.934	SLC7A11
quercetin HL60 UP	0.0173795	0.0370874	72.1957	292.57	SLC7A11
fluspirilene MCF7 UP	0.0173795	0.0370874	72.1957	292.57	SLC7A11
fluoxetine CTD 00005988	0.017626	0.0374232	71.1607	287.374	SLC7A11
Sodium dodecyl sulfate CTD 00006753	0.0178725	0.0374232	70.1549	282.338	G6PD
chlorpromazine PC3 UP	0.0178725	0.0374232	70.1549	282.338	SLC7A11
gossypol HL60 UP	0.0178725	0.0374232	70.1549	282.338	SLC7A11
Benzo[b]fluoranthene CTD 00000306	0.0181189	0.0377619	69.1771	277.455	G6PD
thiram CTD 00006883	0.0188579	0.0387586	66.4	263.663	SLC7A11
withaferin A MCF7 UP	0.0188579	0.0387586	66.4	263.663	SLC7A11
myricetin BOSS	0.0188579	0.0387586	66.4	263.663	EZH2
STOCK1N-35215 PC3 UP	0.0191041	0.0390845	65.523	259.33	SLC7A11
Dibenz[a,h]anthracene CTD 00001246	0.0193503	0.0394074	64.6688	255.122	G6PD
withaferin A PC3 UP	0.0198425	0.0398198	63.0253	247.055	SLC7A11
wortmannin MCF7 UP	0.0198425	0.0398198	63.0253	247.055	SLC7A11
TRICHLOROETHYLENE CTD 00006932	0.0200885	0.0398198	62.2344	243.188	SLC7A11
ebselen CTD 00001949	0.0200885	0.0398198	62.2344	243.188	G6PD
hyoscyamine HL60 DOWN	0.0200885	0.0398198	62.2344	243.188	NT5DC2
biotin BOSS	0.0200885	0.0398198	62.2344	243.188	EZH2
ebselen BOSS	0.0203345	0.0401291	61.463	239.425	G6PD
Dibenzo[def,p]chrysene CTD 00001899	0.0208263	0.0409185	59.9759	232.199	G6PD
adenine CTD 00005317	0.0213179	0.0417007	58.5588	225.347	KIF20A
tanespimycin MCF7 UP	0.0215636	0.0418146	57.875	222.052	SLC7A11
felodipine MCF7 UP	0.0215636	0.0418146	57.875	222.052	SLC7A11
gedunin CTD 00003449	0.0220549	0.0423986	56.554	215.709	SLC7A11
Octa-2,4,6-trienoic acid CTD 00002551	0.0220549	0.0423986	56.554	215.709	G6PD
ampicillin CTD 00005394	0.022546	0.0429723	55.2917	209.677	SLC7A11
pimozide MCF7 UP	0.022546	0.0429723	55.2917	209.677	SLC7A11
pyrvinium MCF7 DOWN	0.0227915	0.0432553	54.6813	206.77	KIF20A
valinomycin MCF7 UP	0.0232823	0.0438129	53.5	201.163	SLC7A11
thioguanosine MCF7 UP	0.0235276	0.0438129	52.9282	198.459	SLC7A11
valinomycin PC3 UP	0.0235276	0.0438129	52.9282	198.459	SLC7A11
geldanamycin MCF7 UP	0.0235276	0.0438129	52.9282	198.459	SLC7A11
tretinoin MCF7 UP	0.0237729	0.0438129	52.3684	195.816	SLC7A11
hydroxyurea CTD 00006132	0.0237729	0.0438129	52.3684	195.816	KIF20A
5224221 MCF7 UP	0.0237729	0.0438129	52.3684	195.816	SLC7A11
alexidine MCF7 UP	0.0245084	0.0448783	50.7577	188.247	SLC7A11
myricetin CTD 00001847	0.0247535	0.0448783	50.2424	185.836	EZH2
alexidine HL60 UP	0.0247535	0.0448783	50.2424	185.836	SLC7A11
mefloquine PC3 UP	0.0247535	0.0448783	50.2424	185.836	SLC7A11
astemizole PC3 UP	0.0252436	0.0453977	49.2426	181.173	SLC7A11
celastrol CTD 00002186	0.0252436	0.0453977	49.2426	181.173	SLC7A11
azacitidine MCF7 UP	0.0254885	0.0454715	48.7574	178.916	SLC7A11
ciclopirox MCF7 UP	0.0254885	0.0454715	48.7574	178.916	SLC7A11
resveratrol MCF7 DOWN	0.0257334	0.0457254	48.2816	176.709	KIF20A
tyrphostin AG-1478 MCF7 UP	0.0259782	0.0459773	47.8149	174.548	SLC7A11
(2E,4E,6E,8E)-3,7-DIMETHYL-9-(2,6,6-TRIMETHYL-3-OXO-1-CYCLOHEXENYL)NONA-2,4,6,8-TETRAENOIC ACID CTD 00000070	0.0264677	0.0466586	46.908	170.362	G6PD
methylbenzethonium chloride PC3 UP	0.0267124	0.0469045	46.4673	168.334	SLC7A11
clonidine HL60 DOWN	0.0269571	0.0471485	46.0347	166.347	SLC7A11
prenylamine PC3 UP	0.0274462	0.0478165	45.1932	162.493	SLC7A11
chlorpromazine CTD 00005648	0.0279352	0.048291	44.3817	158.792	G6PD
Sorafenib CTD 00004146	0.0279352	0.048291	44.3817	158.792	EZH2
trichostatin A PC3 DOWN	0.0285897	0.048314	11.1194	39.5261	KIF20A;SLC7A11
AFLATOXIN B1 CTD 00007128	0.0286132	0.048314	8.24415	29.2988	KIF20A;SLC7A11;EZH2
puromycin MCF7 DOWN	0.0286682	0.048314	43.2174	153.507	NT5DC2
Sorafenib	0.0286682	0.048314	43.2174	153.507	EZH2
AH-23848 PC3 UP	0.0286682	0.048314	43.2174	153.507	SLC7A11
disulfiram CTD 00005860	0.0286682	0.048314	43.2174	153.507	G6PD
suloctidil MCF7 UP	0.0289124	0.048314	42.8427	151.812	SLC7A11
fendiline MCF7 UP	0.0289124	0.048314	42.8427	151.812	SLC7A11
menadione CTD 00007386	0.0289234	0.048314	11.0469	39.1402	SLC7A11;EZH2
1,4-chrysenequinone PC3 UP	0.0294008	0.0489282	42.1123	148.519	SLC7A11
15-delta prostaglandin J2 MCF7 UP	0.030133	0.0499602	41.062	143.805	SLC7A11
perhexiline MCF7 UP	0.0303769	0.049993	40.7234	142.29	SLC7A11
niclosamide MCF7 UP	0.0303769	0.049993	40.7234	142.29	SLC7A11
azacyclonol MCF7 UP	0.0311085	0.0510087	39.74	137.909	SLC7A11
0297417-0002B PC3 UP	0.0313522	0.0512201	39.4226	136.5	SLC7A11
formaldehyde CTD 00006001	0.0315238	0.0513125	7.90499	27.3276	NT5DC2;SLC7A11;EZH2
trichostatin A BOSS	0.0318396	0.051451	38.8027	133.755	EZH2
lorazepam BOSS	0.0318396	0.051451	38.8027	133.755	EZH2
lindane CTD 00001115	0.0325703	0.0524417	37.9084	129.812	SLC7A11
3,4-DICHLOROANILINE CTD 00000754	0.0333005	0.0532404	37.0541	126.065	KIF20A
genistein CTD 00007324	0.0334129	0.0532404	10.1795	34.5984	KIF20A;SLC7A11
glutathione CTD 00006035	0.0335438	0.0532404	36.7778	124.857	SLC7A11
MeIQx CTD 00001739	0.0335438	0.0532404	36.7778	124.857	SLC7A11
ACROLEIN CTD 00005313	0.0342735	0.0542056	35.9728	121.35	SLC7A11
colchicine CTD 00005701	0.0345166	0.0543972	35.7122	120.219	KIF20A
cicloheximide MCF7 DOWN	0.0347597	0.0545874	35.4554	119.105	SLC7A11
diuron CTD 00005864	0.0352457	0.0549636	34.9525	116.93	KIF20A
mefloquine MCF7 UP	0.0352457	0.0549636	34.9525	116.93	SLC7A11
Decitabine BOSS	0.0354886	0.0550159	34.7063	115.868	EZH2
irinotecan MCF7 DOWN	0.035526	0.0550159	9.8294	32.8055	KIF20A;EZH2
prenylamine MCF7 UP	0.0357315	0.0551427	34.4635	114.823	SLC7A11
tonzonium bromide PC3 UP	0.0359743	0.055326	34.2241	113.794	SLC7A11
Zinc acetate dihydrate CTD 00007284	0.0367025	0.0560593	33.5253	110.798	SLC7A11
lomustine PC3 UP	0.0367025	0.0560593	33.5253	110.798	SLC7A11
635-65-4 CTD 00005510	0.0371877	0.056414	33.075	108.876	SLC7A11
parthenolide HL60 UP	0.0371877	0.056414	33.075	108.876	SLC7A11
phenoxybenzamine PC3 UP	0.0379152	0.0573226	32.4216	106.096	SLC7A11
thioridazine MCF7 UP	0.0381576	0.0574942	32.2094	105.197	SLC7A11
eugenol CTD 00005949	0.0396109	0.0592834	30.9922	100.063	G6PD
ellipticine HL60 DOWN	0.0396109	0.0592834	30.9922	100.063	SLC7A11
parthenolide MCF7 DOWN	0.0398529	0.0594461	30.7981	99.2488	NT5DC2
Clorgiline CTD 00005690	0.0410624	0.0609988	29.863	95.3423	EZH2
niclosamide PC3 UP	0.0413041	0.0609988	29.6826	94.5924	SLC7A11
arachidonic acid CTD 00007139	0.0413041	0.0609988	29.6826	94.5924	SLC7A11
pyrvinium MCF7 UP	0.0417875	0.061459	29.3284	93.1223	SLC7A11
5109870 MCF7 UP	0.0420291	0.061459	29.1544	92.4018	SLC7A11
carmustine PC3 UP	0.0420291	0.061459	29.1544	92.4018	SLC7A11
astemizole MCF7 UP	0.0425122	0.0619622	28.8125	90.9889	SLC7A11
O,P'-DDT CTD 00000838	0.043719	0.0635136	27.9915	87.6127	KIF20A
L-threonine BOSS	0.0444425	0.0641468	27.5208	85.6877	EZH2
parthenolide HL60 DOWN	0.0444425	0.0641468	27.5208	85.6877	NT5DC2
calmidazolium MCF7 UP	0.0446836	0.0642867	27.3674	85.062	SLC7A11
piperlongumine HL60 UP	0.0451656	0.0645636	27.0656	83.8335	SLC7A11
terfenadine MCF7 UP	0.0451656	0.0645636	27.0656	83.8335	SLC7A11
15-delta prostaglandin J2 HL60 UP	0.0454065	0.0647006	26.9171	83.2304	SLC7A11
Prestwick-983 HL60 UP	0.0463697	0.0658627	26.3391	80.8902	KIF20A
phenoxybenzamine MCF7 UP	0.046851	0.0663351	26.0592	79.7616	SLC7A11
dihydroergocristine HL60 DOWN	0.0470916	0.0664647	25.9215	79.2072	SLC7A11
thioridazine PC3 UP	0.0480534	0.0676083	25.3846	77.0535	SLC7A11
5-Fluorouracil BOSS	0.0482938	0.0677328	25.2538	76.5305	EZH2
Bisulfite BOSS	0.0485341	0.0678564	25.1244	76.0135	EZH2
cephaeline MCF7 DOWN	0.0492547	0.0686487	24.7437	74.4973	SLC7A11
parthenolide PC3 UP	0.0497348	0.0690055	24.4963	73.5146	SLC7A11
0179445-0000 MCF7 UP	0.0499748	0.0690055	24.3744	73.0314	SLC7A11
monobenzone PC3 DOWN	0.0499748	0.0690055	24.3744	73.0314	KIF20A
8-azaguanine PC3 DOWN	0.0506945	0.0697832	24.0158	71.6135	KIF20A
Sodium dichromate CTD 00000827	0.0509343	0.0698976	23.8986	71.1512	NT5DC2
Alitretinoin CTD 00003402	0.0518931	0.0707777	23.4408	69.3511	G6PD
nocodazole HL60 DOWN	0.0518931	0.0707777	23.4408	69.3511	SLC7A11
PARAQUAT CTD 00006471	0.0521327	0.0708877	23.329	68.913	SLC7A11
piperlongumine MCF7 UP	0.0528511	0.0716461	23	67.6264	SLC7A11
resveratrol CTD 00002483	0.0544021	0.0734696	7.66979	22.3295	KIF20A;EZH2
parthenolide MCF7 UP	0.0545256	0.0734696	22.2669	64.7763	SLC7A11
vinblastine CTD 00006986	0.0554815	0.0745324	21.8684	63.2369	KIF20A
celastrol MCF7 UP	0.0559591	0.0747372	21.6743	62.49	SLC7A11
clindamycin HL60 DOWN	0.0559691	0.0747372	7.54146	21.7417	NT5DC2;SLC7A11
cephaeline PC3 DOWN	0.0571524	0.0760894	21.2039	60.6862	SLC7A11
spiperone PC3 UP	0.0576293	0.076496	21.0213	59.9889	SLC7A11
3,3',4,4',5-Pentachlorobiphenyl CTD 00001077	0.0578677	0.0765846	20.9311	59.6453	SLC7A11
puromycin MCF7 UP	0.059059	0.0777001	20.4917	57.9755	SLC7A11
1-chloro-2,4-dinitrobenzene CTD 00005848	0.059059	0.0777001	20.4917	57.9755	G6PD
emetine MCF7 DOWN	0.0595352	0.0780962	20.321	57.3293	SLC7A11
quinpirole HL60 UP	0.0597732	0.0781785	20.2367	57.0107	KIF20A
cicloheximide PC3 DOWN	0.0602491	0.0785705	20.0701	56.3823	SLC7A11
topotecan CTD 00007293	0.0609626	0.0792691	19.8253	55.4612	EZH2
TPEN CTD 00001994	0.0616756	0.0799632	19.5863	54.5648	G6PD
emetine PC3 DOWN	0.0633377	0.0818801	19.0502	52.5647	SLC7A11
niclosamide HL60 DOWN	0.0649975	0.0837829	18.5423	50.6836	NT5DC2
MG-132 MCF7 UP	0.0657081	0.0844547	18.3327	49.9114	SLC7A11
puromycin HL60 UP	0.0666549	0.0854255	18.0604	48.9118	SLC7A11
cyclophosphamide CTD 00005734	0.0680736	0.0869938	17.6667	47.4733	SLC7A11
Retinoic acid CTD 00006918	0.0682826	0.0870115	5.54877	14.8934	G6PD;SLC7A11;EZH2
verteporfin HL60 DOWN	0.0687823	0.0873986	17.4761	46.7801	SLC7A11
Zinc sulfate CTD 00007264	0.0697266	0.0883468	17.2281	45.8815	G6PD
dihydroergotamine HL60 DOWN	0.0711416	0.0898843	16.869	44.5862	SLC7A11
MS-275 PC3 DOWN	0.0713773	0.0899273	16.8106	44.3762	KIF20A
estradiol CTD 00005920	0.0716116	0.0899684	5.42188	14.2948	NT5DC2;KIF20A;SLC7A11
OCHRATOXIN A CTD 00001202	0.072084	0.0903075	16.6377	43.7558	SLC7A11
17-Ethynyl estradiol CTD 00005932	0.0737313	0.0921125	16.2475	42.3626	SLC7A11
mitomycin C CTD 00007136	0.0746716	0.0930266	16.0326	41.599	KIF20A
Fulvestrant CTD 00002740	0.0751415	0.0933512	15.9272	41.2257	KIF20A
MG-262 MCF7 UP	0.0756111	0.0936738	15.8232	40.8578	SLC7A11
N-Acetyl-L-cysteine CTD 00005305	0.0763152	0.0942842	15.6696	40.316	SLC7A11
MG-262 PC3 UP	0.0774879	0.0954685	15.4201	39.4389	SLC7A11
helveticoside PC3 UP	0.0784251	0.096357	15.226	38.7595	SLC7A11
menadione HL60 UP	0.0807648	0.0989591	14.7613	37.1425	SLC7A11
indomethacin CTD 00006147	0.0809985	0.0989735	14.7163	36.9869	SLC7A11
atovaquone MCF7 DOWN	0.08543	0.104102	13.9108	34.2213	SLC7A11
vorinostat PC3 DOWN	0.0856628	0.104102	13.8708	34.0851	KIF20A
MG-262 PC3 DOWN	0.0868259	0.105229	13.6741	33.4174	KIF20A
MERCURY CTD 00006274	0.0877555	0.106068	13.5207	32.8985	G6PD
(17S)-17-hydroxy-13,17-dimethyl-1,2,6,7,8,14,15,16-octahydrocyclopenta[a]phenanthren-3-one CTD 00007088	0.0884522	0.106612	13.4078	32.5178	G6PD
0175029-0000 MCF7 UP	0.0886844	0.106612	13.3706	32.3925	SLC7A11
sanguinarine MCF7 DOWN	0.0905398	0.10855	13.08	31.4177	SLC7A11
sanguinarine HL60 UP	0.0923923	0.110474	12.8016	30.4896	SLC7A11
Medroxyprogesterone acetate CTD 00006623	0.0935485	0.111558	12.6334	29.9319	EZH2
CUPRIC OXIDE CTD 00001471	0.0944727	0.112066	12.5019	29.4976	KIF20A
cyclosporin A CTD 00007121	0.0944768	0.112066	4.71993	11.1362	KIF20A;SLC7A11;EZH2
NICKEL CHLORIDE CTD 00001064	0.0958575	0.113402	12.3097	28.8649	SLC7A11
thapsigargin MCF7 UP	0.0977013	0.115277	12.0622	28.0547	SLC7A11
cephaeline HL60 DOWN	0.098622	0.116057	11.9421	27.6633	SLC7A11
paclitaxel PC3 DOWN	0.100002	0.11737	11.7662	27.0925	NT5DC2
Zoledronic acid CTD 00003127	0.101839	0.119213	11.5395	26.3604	KIF20A
8-azaguanine HL60 UP	0.102527	0.119659	11.4567	26.0941	SLC7A11
carmustine CTD 00005595	0.102756	0.119659	11.4293	26.0062	EZH2
emetine HL60 DOWN	0.104131	0.120944	11.2679	25.4891	NT5DC2
ETHYL METHANESULFONATE CTD 00005938	0.105552	0.122276	5.09641	11.4596	KIF20A;SLC7A11
etoposide CTD 00005948	0.110068	0.127177	10.6168	23.4277	KIF20A
thapsigargin PC3 UP	0.115294	0.13279	10.0994	21.8174	SLC7A11
cicloheximide HL60 UP	0.115521	0.13279	10.078	21.7514	KIF20A
vorinostat MCF7 DOWN	0.117106	0.134266	9.93075	21.2982	SLC7A11
ajmaline HL60 DOWN	0.118011	0.134956	9.84848	21.046	NT5DC2
Dasatinib CTD 00004330	0.119367	0.136158	9.72754	20.6764	EZH2
curcumin CTD 00000663	0.125224	0.142474	9.23529	19.1878	SLC7A11
GDC-0941 CTD 00004868	0.126346	0.143275	9.14615	18.9209	NT5DC2
chlorhexidine PC3 DOWN	0.126571	0.143275	9.12852	18.8682	NT5DC2
trichostatin A HL60 DOWN	0.128588	0.145191	8.97279	18.4045	SLC7A11
POTASSIUM DICHROMATE CTD 00006598	0.131496	0.148099	8.75676	17.7656	G6PD
anisomycin PC3 DOWN	0.131942	0.148227	8.72442	17.6704	SLC7A11
aspirin CTD 00005447	0.132612	0.148605	8.67634	17.5291	G6PD
vorinostat HL60 DOWN	0.134395	0.150226	8.55062	17.1608	SLC7A11
NICKEL SULFATE CTD 00001417	0.135954	0.151588	8.44348	16.8485	G6PD
4-Hydroxytamoxifen CTD 00000850	0.138176	0.153682	8.29487	16.4175	KIF20A
trichostatin A MCF7 DOWN	0.13862	0.153792	8.26576	16.3333	SLC7A11
ambroxol PC3 DOWN	0.146137	0.16173	7.79952	15.0001	NT5DC2
amiodarone CTD 00005381	0.146798	0.162059	7.76082	14.8907	G6PD
scriptaid PC3 UP	0.155352	0.171079	7.28959	13.5737	G6PD
trichostatin A HL60 UP	0.156007	0.171377	7.25563	13.4799	G6PD
cicloheximide HL60 DOWN	0.159711	0.175015	7.06881	12.9669	SLC7A11
azacyclonol HL60 DOWN	0.163836	0.17896	6.87073	12.4284	NT5DC2
Copper sulfate CTD 00007279	0.164113	0.17896	3.48794	6.30341	NT5DC2;KIF20A;SLC7A11
vorinostat HL60 UP	0.169024	0.183865	6.63533	11.7957	G6PD
medrysone HL60 DOWN	0.176114	0.191112	6.33597	11.0032	KIF20A
Vitinoin CTD 00007069	0.180388	0.195032	6.16688	10.5617	G6PD
ampyrone HL60 DOWN	0.180601	0.195032	6.15865	10.5403	NT5DC2
Caspan CTD 00000180	0.186341	0.200745	5.94424	9.98736	SLC7A11
0175029-0000 PC3 DOWN	0.195521	0.210126	3.34356	5.45698	KIF20A;EZH2
lycorine HL60 DOWN	0.197725	0.211476	5.55575	9.00519	NT5DC2
lycorine HL60 UP	0.197725	0.211476	5.55575	9.00519	SLC7A11
Demecolcine CTD 00005762	0.200656	0.21403	5.46286	8.77425	SLC7A11
Bortezomib CTD 00003736	0.201073	0.21403	5.44983	8.74199	G6PD
8-azaguanine HL60 DOWN	0.205035	0.217728	5.32896	8.44413	KIF20A
cimetidine PC3 DOWN	0.21662	0.22894	5.00079	7.64925	NT5DC2
67526-95-8 CTD 00007263	0.21662	0.22894	5.00079	7.64925	KIF20A
irinotecan PC3 DOWN	0.226035	0.238326	4.75877	7.07659	EZH2
diazinon CTD 00005790	0.231722	0.243745	4.62208	6.75848	SLC7A11
anisomycin HL60 DOWN	0.233138	0.244658	4.58906	6.68224	NT5DC2
chlortetracycline HL60 DOWN	0.236368	0.247465	4.51525	6.51265	NT5DC2
METHYL METHANESULFONATE CTD 00006307	0.248844	0.259916	2.78491	3.87362	KIF20A;EZH2
phenobarbital CTD 00006510	0.252155	0.262759	4.18152	5.76093	SLC7A11
CADMIUM CTD 00005555	0.254727	0.264821	4.13103	5.64943	SLC7A11
danazol HL60 DOWN	0.272538	0.282679	3.80743	4.94957	NT5DC2
vincristine CTD 00006988	0.274861	0.284427	3.76829	4.8667	SLC7A11
Arsenenous acid CTD 00000922	0.282178	0.291243	3.64918	4.617	SLC7A11
chlorzoxazone HL60 DOWN	0.282753	0.291243	3.64008	4.59807	NT5DC2
GW-8510 PC3 DOWN	0.287723	0.295678	3.56293	4.43855	KIF20A
glibenclamide HL60 DOWN	0.291716	0.299093	3.50282	4.31538	NT5DC2
Disodium selenite CTD 00007229	0.298708	0.30556	3.40139	4.10985	SLC7A11
camptothecin PC3 DOWN	0.321741	0.328367	3.09812	3.5133	EZH2
VITAMIN E CTD 00006994	0.324668	0.330402	3.06262	3.4453	NT5DC2
camptothecin MCF7 DOWN	0.325216	0.330402	3.05605	3.43276	EZH2
SELENIUM CTD 00006731	0.33357	0.338119	2.95844	3.24808	NT5DC2
latamoxef HL60 DOWN	0.336997	0.340818	2.91978	3.1758	SLC7A11
VALPROIC ACID CTD 00006977	0.344715	0.347834	2.10964	2.24685	NT5DC2;KIF20A;SLC7A11
2-Methylcholine CTD 00002006	0.352683	0.355072	2.75225	2.86835	EZH2
POTASSIUM CHROMATE CTD 00001284	0.392452	0.39422	2.38647	2.23216	G6PD
atrazine CTD 00005450	0.552141	0.553382	1.43478	0.852191	NT5DC2
trichostatin A CTD 00000660	0.627488	0.627488	1.14513	0.533665	SLC7A11
nFRGs，Novel Ferroptosis-related genes
